# Supplementary material for: Development of a cost-effective, multifunctional SNP panel and analysis workflow for Wolf monitoring in Finland
Source: Sci Rep. 2025 Nov 19;15:40816. doi: 10.1038/s41598-025-24502-w (PMC12630743; doi:10.1038/s41598-025-24502-w)
Supplement: Supplementary file 1 — Supplementary Material 1 [file 41598_2025_24502_MOESM1_ESM.xlsx]

## Sheet: info
Journal name: Scientific Reports
Title: Development of a cost-effective, multifunctional SNP panel and analysis workflow for wolf monitoring in Finland
Jenni Harmoinen1,2, Mia Valtonen1, Daniel Fischer3, Terhi Iso-Touru4, Mikael Åkesson5, Anne-Maarit Heikkinen2, Katja Holmala6, Ilpo Kojola7, Elina Salmela8,9, Maris Hindrikson10, Urmas Saarma10, Hannes Lohi11,12,13, Laura Kvist2, Jouni Aspi2, Helena Johansson4
1 Wildlife Ecology Group, Natural Resources Institute Finland, Helsinki, Finland; 2 Ecology and Genetics Research Unit, University of Oulu, Oulu, Finland; 3 Applied Statistical Methods, Natural Resources Institute Finland, Jokioinen, Finland; 4 Genomics and Breeding group, Natural Resources Institute Finland, Jokioinen, Finland; 5 Grimsö Wildlife Research Station, Department of Ecology, Swedish U…
Corresponding author: Helena Johansson helena.johansson@luke.fi

## Sheet: S Table 1
Supplementary Table 1. MAFs, observed and expected heterozygosities and P-values for tests of deviations to the Hardy-Weinberg Equilibriums. No SNPs deviated significantly after Bonferrioni correction for multiple tests (adjusted alpha = 0.0006). Primer assay id, alleles and primer sequences.
SNP name	SNP type	CHR	MAF	observed H	expected H	P	D3_ASSAY_ID	ALLELES	ASP1_NAME	ASP2_NAME	SNP_SEQ	ASP1_SEQ	ASP2_SEQ	LSP_SEQ	STA_SEQ	DESIGN_ORIENTATION
BICF2P276839	high MAF	1	0.4167	0.4444	0.4861	0.7312	GTA0279237	TG	T	G	ATTTATTTTATTACTATTTCCATATGATGATTGGTAGAGATCTAAAATATCTGCTTTACCTAATTTATCAGTGTCTTAATGCAGTATAATTTCTTGTATTCTTAGTGTACTTAATTCAGAGTACAGCAGTTTTCTTTTAAATGATTTACA[T/G]TTTTCCAAAAAACTTTATTATTTCCACATCCTTTGTGTTAACAGCCAGATAAAGGAAACGTTGACTAATCGGGAGCGAGAAATAAGCAGCCTCCGGCGCCAGCTTGATGCAGCTCACAAAGAACTTGATGAAGTAGGAAAATCTAAAGAA	AGAGTACAGCAGTTTTCTTTTAAATGATTTACAT	AGAGTACAGCAGTTTTCTTTTAAATGATTTACAG	GGCTGTTAACACAAAGGATGTGGA	AGTGTACTTAATTCAGAGTACAGCAGT	FWD
BICF2P377081	high MAF (from Scandinavian panel)	1	0.4722	0.5	0.4985	1	GTA0332500	TC	T	C	TGGCCTAGAACTTGTTTCCATTCCAGAATAACAAAGAATGACTTATCAACACACCCCTCCTTTATTCTATAAATCTTGCAAATGGGCTCTGCCCCAAGCAATACTATTTTAGCAGATTAACTATTTTGTTCTAACATTGGCTTGACTATCCAATCACTCTATGGATATCTATCTTTGCGTCTGTCTCCCTCTATCTATA[T/C]GAGTTAAAATGTACAAACGAAGCACCATCATGAGAAAAGACAATCTGTTTGGCAAGAAATCCTAGTTTAAAATATGAAGCACATTAGATGCTATAGCTTTAAATGAGTTTTTACCATATAATGTATTAATAATAATATATTGATGCATTTCTTTTAGACATGCAGTTATTAACTACTCTTCTAAGCAGGTCATGT…	TGCGTCTGTCTCCCTCTATCTATAT	TGCGTCTGTCTCCCTCTATCTATAC	CTCATGATGGTGCTTCGTTTGTACATT	GCTTGACTATCCAATCACTCTATGG	FWD
BICF2G630346449	high MAF	3	0.4861	0.4722	0.4996	0.7455	GTA0279353	AG	A	G	AGGATCTCCATTTGTGTTAGTGACTTTCAAGAGAGATGTTTAAGTAAGGTGATGGGGCAGAGAGCAAATTCAAAGAAATGACAAGGTGAGTGAATACTGAAAAAAGTATTTAAGAATTGACTCTGTTTTCAAGAAGTTTGGCTGTGAAAA[A/G]AGAAAAGAGCTAGAATCACAGAAAACAGGATAAGGAGGTTGAAAGGAGGATTGGAGGTAATGGACCAGCCTATGAAGGGGAGGCTGAAGAGAGCCAGCAGGGACAGGGCTCATATCCTGGAACCTGCCAGATCCAGGCTTGGGGTGCGGC	CTGTTTTCTGTGATTCTAGCTCTTTTCTT	CTGTTTTCTGTGATTCTAGCTCTTTTCTC	CTCTGTTTTCAAGAAGTTTGGCTGTGA	TCCTCCTTTCAACCTCCTTATCC	REV
BICF2G630350951	high MAF (from Scandinavian panel)	3	0.4167	0.5	0.4861	1	GTA0332489	CT	C	T	GTCATAAGCATAAGCTCTGTTGTCTGCTTTTTATTAGATAATAAAGTAGTGGTAGTCAGCCTGGTTAACATAATACGACATATAATTTCTATAGTAATTTGCATGGTTTATATCATAAATATCCTGAATATATTCCACTAAATTTCTCTAGTACCGCAAGAGCAAAATAGCAAGTATGGAAAATTCAGATTACAAGGCC[C/T]AGAGAGTCCGATTAGCTCGCTGGGAGCTCTCCATGGTTCTGATGTCTGTAACTATGCTCCCTGTTTCTTCTGACCTGAGTTCTATGGTATGGATTCTCTAGGCTTCTGCTTTAGATGATCCACACTCTGTATGGCATGCCACAATCGAGGCACCCTAGAAATGTTTTTTTTTTTTTTTTTCTGGGGACTGCAGTG…	GTATGGAAAATTCAGATTACAAGGCCC	AGTATGGAAAATTCAGATTACAAGGCCT	GAGAGCTCCCAGCGAGCTA	CCGCAAGAGCAAAATAGCAAG	FWD
BICF2P724336	high MAF (from Scandinavian panel)	3	0.4306	0.4722	0.4904	1	GTA0279219	CG	C	G	TCTCCTGAGTGGGCCCTGCTATTTCTGCAGTCAGGCCCGGCCCAGCCCCCTCCACNAAGTCATCCCTGAGGTCCTCTGCTGCTCGGCTAAACCCCTGTTCCCCACGGGACCTTTAGCACAGGGGGCTTGAGGGGGGAGGCTTGCCAACAC[C/G]AAGGCTGCAGAGAGGACTCAGGCAGGTAGGAATTCTTATTCTGGGCCAATGGACTGGCCCCCCAGGGAGCTTGTGGAAGATGATACCAGGTGTGTGTGCACGCACACGTATGCATGAATATCCAGAAAATGACTTTCCAGAGGAGCCATA	AGTCCTCTCTGCAGCCTTG	GAGTCCTCTCTGCAGCCTTC	ACGGGACCTTTAGCACAGGG	AGAATAAGAATTCCTACCTGCCTGA	REV
BICF2P775482	high MAF	3	0.4861	0.4167	0.4996	0.3292	GTA0279345	AG	A	G	TCTGCTTATGTTAATATTGCCAGGCTTCACAAAGAAATGACAATGAAAGAAAAGAAGAGAGAATGAATAAAAGAGAAGTTAACAGGGCAGGGAGGGAAGCACAATAATGGAGGGAGAACTGGAGGCAAGTTAGGAAAAAAAGAACAGGAC[A/G]ACAACAAAACAGACCCAAATTCCTCTCTAAATTGTTAAGGCAAACTAGCCCTCTGATTCACAGCTTGAAACAGTGCTTTGCACAAACAGTGCTTACTTCTGTGCTAAAAATAACATGAGGATTAGGTATCATTAGCAGCTGCTTAGGAGA	AGGAATTTGGGTCTGTTTTGTTGTT	AGGAATTTGGGTCTGTTTTGTTGTC	GCAGGGAGGGAAGCACAAT	AGGGCTAGTTTGCCTTAACAATT	REV
BICF2G630355467	high MAF	3	0.4722	0.4444	0.4985	0.5164	GTA0279344	CT	C	T	TAAGCTCTACCCTCAAAGTACCCTCAAAACCGGGCCCTTGAGTACAGGGCAGNNTTGGCACATGTGTTCTTGGTGGTGTGGGCTTCGATTGGTCTTCATGCAAAAAGGAAAGGTTTTCATGAAATAAAGCAGAATAATTAACGACAATTA[C/T]GAAAAAGCAATACTTGTTGGGATGCATACCCTGAAAATGTTGGGTAAAAAATCTATAGTGTTTTTTATGTATGTTTTTTAATTACAATTTAAACCACTTGTATTTTGTACATTGAGAGAGCCTCAAAAATTTTTTCAAATAATAAGGATC	CATCCCAACAAGTATTGCTTTTTCG	GCATCCCAACAAGTATTGCTTTTTCA	AGGTTTTCATGAAATAAAGCAGAATAATTAACGACAA	ACCCAACATTTTCAGGGTATGC	REV
BICF2G630705602	high MAF	3	0.5	0.4444	0.5	0.5157	GTA0279339	AG	A	G	GGGCATAGAACTTACTTTAAAAAATTGTCATTTCTTTTAGCTCCTACAACAGCACCCTACCTACTGTACACTTTTCCTTGTATATACCTTTTCCCCTATGTGCTGATTGTACCTTTTTTCTTAAAGGCACATACACATTCTTGTGTCCTA[A/G]GGAGAATCTGATTCAGTAGCCTCAAATATCAAGGCTATAGTGTTAGTGTGATGTGAGGGTGGAAGAAATAGGTGATCCCATGGAGTGCAATTCAAGGGACATGGGAAAACCCAGGCTACCTAAACACAGGTCCCACTGGAACCTGAAATG	GAGGCTACTGAATCAGATTCTCCT	GAGGCTACTGAATCAGATTCTCCC	AGGCACATACACATTCTTGTGTCCT	TCACATCACACTAACACTATAGCCT	REV
BICF2P321923	high MAF	3	0.4306	0.4722	0.4904	1	GTA0332490	GA	G	A	TGTGTGAGCTGCTGTGAGCTTCTCAGTTAGTACTGGGGTGTAGCCTCTTTGGATCCAAAAACTAGAGCTCAAAGTATCCCAGCCTCTCTCTACTTCCTCTGTGGCTCTATGAGGCTGTCAAAATTCCTGCCTGGCTTCTCAATATTTCAGCTGCTTTTTATGGAATTCATCTGTTGCCATTAGGGGGCAAGAGGCTGTA[G/A]AAAGCCAGTTTCACATTTAAGTTTGCTTTTTCTCATAAATATTCACGCCCTGGTTTCCTTTCTGATGCTTTCAAGCAGATTTTCAGAGATGTCTAATCTTCTTGGTTGTTCACAATCGGTTGGTCCCAATCACCTATGACCCAATTACAGGAAGTTGATGCTTTTGTGTATTTGCAAAATTTATGATGGTGAGTA…	GCAAACTTAAATGTGAAACTGGCTTTC	GCAAACTTAAATGTGAAACTGGCTTTT	CCATTAGGGGGCAAGAGGC	CCAGGGCGTGAATATTTATGAGAAA	REV
BICF2P89468	high MAF	4	0.4167	0.5	0.4861	1	GTA0279270	CT	C	T	AAATAAAATAAAATAATGGATGTGAGGACACTTTGTATCCTACAAAGCGCTTTGCAAATGTAAAGTACTTTTGTTCTTGCCAAAGCTTTTTTNCCTCTCCTTTAAAGAAAATGTTAATATTCTTCAACCATTAGTTAATTACTCCTCTAG[C/T]GCCACACTTTTTTGCAGACAGAACAGGTGTCATGCTCTGTGATGAGATTTGGAGGAAAATGGAGAGGAAACCCTCGAGTCTTTTAGGTGACCTTCCAGCTTTCAAAAAGAGGGCTGGCTCATATAAAACCCTTTACCTTGTCATGTCTCT	TGTCTGCAAAAAAGTGTGGCG	CTGTCTGCAAAAAAGTGTGGCA	AATGTTAATATTCTTCAACCATTAGTTAATTACTCCTCTA	ACAGAGCATGACACCTGTTCT	REV
BICF2G630170030	high MAF	4	0.4861	0.4722	0.4996	0.7455	GTA0279374	GT	G	T	GGTGCCAGGTGCCATCCAAGGCCACTCTCTGGCTGTCTGGCCCAGCCTCTGGGCTTGGACTGGGAGCACAGACTTGGTTGCTTGCATGGTTGTTCTGAACTGCCCCAGGGCTTTAGCACGGCACTTGGGGTGTCTGGGGGTGACATCTCT[G/T]CTTTCCACTCCCAGTAGTTTACATTCCTGACTTCTGAATAGAGCACAGCTGAGCCCCCACCCTGCAGCTCCCACGTCCAGATGTTCCCGGGCAGAGAGCCTTATGGCAGAGGCAGCTTCGAGCCATAACAAACCCTCTCCACCCGCCTAC	GTCTGGGGGTGACATCTCTG	GTCTGGGGGTGACATCTCTT	GGGCTCAGCTGTGCTCTATTCA	CTTTAGCACGGCACTTGGG	FWD
BICF2P955873	high MAF (from Scandinavian panel)	4	0.375	0.5278	0.4688	0.7213	GTA0332535	GA	G	A	TGCTTCTAAGACTTTAACCCATATGGAGATCAGTTACACACAGTTACTATTCTGCCCTAAAAAATAAGCACGAATCATAGTACTAACATGTAGGTTAAAAAAAAATCATAGTAACACGTAGGTTAAAAAAACATTAAAGTTCGTGTATTCAAAAAACATTTGTCAGTTTCCTCTATGTACATAACTCAGAATACCAGTC[G/A]TTCTGACAGGGCCATTCCATAGTCTCACATGATAAAAACTCTGATAGGCAAAATTTAAGGCAAAAGTTATGGCTACTACTAGTTGTTTGCTTTAAAAAGAAGTAACAGAGACTTTCAGCATTTCATAATCATATAAAATATAAACAGAAGGGCATATTAATAAATTCCTTTAAAACACTTAGAGCTTAGGAAAAA…	TGGAATGGCCCTGTCAGAAC	ATGGAATGGCCCTGTCAGAAT	CAGTTTCCTCTATGTACATAACTCAGAATACCAG	GCCTATCAGAGTTTTTATCATGTGAGA	REV
BICF2P1224061	high MAF	4	0.375	0.4722	0.4688	1	GTA0279364	AG	A	G	GCAGAGTCCCACGCGGGGCTTGCTTCCCCCCTCATTCTGAGAGGANGCCAAGAGTCTGGTGCTCAACTAAATGAGCCACCCAGGTGCCAGGAGAAGAAAATCTTTTAAAAAGGAAAGGGATTGGAAGTGAATTAGGCCTACAATGTAGGC[A/G]GAAGAAAGCTCTTAGGCCTATATGTACTGGACTGTCACTTTAACTTGTAGCTTGGGTACTGGTCTTTTTGAGGAGTGATATTCTGCTATGCCNTTCTCGATAACAAATTTAACAATGATAGAGTGAAACCACAGTCTCATAATAACAAAT	TGAATTAGGCCTACAATGTAGGCA	TGAATTAGGCCTACAATGTAGGCG	CAGTCCAGTACATATAGGCCTAAGAGC	TCTTTTAAAAAGGAAAGGGATTGGAAGT	FWD
BICF2G630168426	high MAF	4	0.375	0.4722	0.4688	1	GTA0279380	CT	C	T	TTCCTTCCTGGGCTGGCTTTTCTGATTCCTGAGGGGGTCAGGGATTCCTCCCCAGGCTCAGCACACTGCAGTCTCATGGGACGAGGCTGGGTGCCCTGAAGATGATCCGCACAACTGTGCCTATGTGGAGCAAGCTTCTGTAGGAACTGC[C/T]GCCACCCTCCACGGGATCCAGGGCTCTGCTGGTATCTCCGTCCCAGGAAAGACCCCCTCCACCAGGACAGCACCACACATATGACAAGGCCTAGCGATGTGCCCCAGAGACACCTGTTGGCAGATACCTTAGTCAAGGAAGGCCTGCATC	CAAGCTTCTGTAGGAACTGCC	GCAAGCTTCTGTAGGAACTGCT	GGAGATACCAGCAGAGCCCT	CAACTGTGCCTATGTGGAGC	FWD
BICF2P457467	high MAF	5	0.3889	0.3889	0.4753	0.2999	GTA0332477	CT	C	T	AGATCAATGATAGAGGTCTCAGTTACNNTAAGGTTAACCGGTTGGTTCTTTTGTCCTGGGGCATTGCCCCTCTGATCCTTAGGGCCTGTCTTGGTCCTTTTCCCAGTCCAGTGTCATCTGGCTTTTTCTTTCTGTGTCTTCCTCACTCTT[C/T]CAACCATGGCAGCCAGCAACTGGCTCTTTTCCCAGTGCTGTCGCCTCCAGCAATGTAGCTCTTGAGTAGTGACCCAGCATGTGGCAATCCTTCAAGGGTAGACCACGAAAGGCCCTGCAGAGAGACACTGCTGTCGGCCAAGACACACCG	TCTTTCTGTGTCTTCCTCACTCTTC	TTCTTTCTGTGTCTTCCTCACTCTTT	CCAGTTGCTGGCTGCCATG	CTTTTCCCAGTCCAGTGTCAT	FWD
BICF2S23013436	high MAF	5	0.3472	0.4722	0.4533	1	GTA0279363	AT	A	T	GGAGCATTATGGAAATGACAGGGATTCAACAACTTTTACTGTTGTAGTTTTTTATATACTGAGAGGTACTGAACTGGTTGATATAAACACTCATAGATACTGGGATTCTTGAGTCTCCCCTGTATCCCATTTATAAGATTATCATCTCTA[A/T]AAAGGCCTATATTTTCTTCTCTAGATGTANCAGAATTGTATCTTGCATGCACAGGGCCCCTTTTATGGATTAGCTTAACAGCAGAAGGTAGTTCACAGTGCGCTCATTTCCTTTTCATCTTATAACTGCACAAGATTATGCACTGGCACT	TACATCTAGAGAAGAAAATATAGGCCTTTT	TACATCTAGAGAAGAAAATATAGGCCTTTA	GGGATTCTTGAGTCTCCCCTGT	CTGTGCATGCAAGATACAATTCTG	REV
BICF2P982582	high MAF	5	0.4444	0.5	0.4938	1	GTA0279342	AG	A	G	GTTTCAGCAAACTACTGCAGATAAATACACACCTAAAAAGATCAACAAATAAANACCAAAGATCAATAGTCATTGATTTTCTCTAATTTAATTGCTGTTTGCCTTTTCTGTTGCAAGATCCAAGCATTTCCTGGACTGTGGGCCATCTTC[A/G]ACTCTTTCCACCACAACTAGCTGTTCTCCGATGATCCATTTAGCAGCTTCTTCCATCCAGAGTAGCACTGTCTCCTGCATTTTACCACCACAGGCTTCCAGTAGATTTATCTGTGACACACAGAGCAAGGATTACAGCCGTTTGTCTTCC	GGACTGTGGGCCATCTTCA	GGACTGTGGGCCATCTTCG	CAGGAGACAGTGCTACTCTGGA	TGCAAGATCCAAGCATTTCCTG	FWD
BICF2S23639621	high MAF	5	0.4444	0.5	0.4938	1	GTA0279335	AG	A	G	AAATAGAAATTCGCCTGGAGCAAAACAATTCTGAAGTATAGGAATTAAAAAGGCAGGCAAACCAGAGGAGACAAAGGTTCTAGAAGACCCAAGACCCAGGTTAGATACAGAAAATTCCTGGAGAAAGTGAGGGTGTAGGGACACAGGAAC[A/G]GTGGAACTTTTCATCAAAAAGAAATTGAAGTTTGGNTCAGTGTTCAGGATAATAAACCTCTTTGTGAACCTATAGGGTATAATACAGGGGAAAGAAATGAAAGTGTAGTCAGAGAGGNGAGGAGGGGACTCATACCCATTACATCCTAGG	CTTCAATTTCTTTTTGATGAAAAGTTCCACT	CTTCAATTTCTTTTTGATGAAAAGTTCCACC	GAGGGTGTAGGGACACAGGAA	CAAAGAGGTTTATTATCCTGAACACTGA	REV
BICF2G630577398	high MAF	6	0.2917	0.4722	0.4132	0.686	GTA0279316	GT	G	T	AGTGCTTTACAATTAATTTCTTTTTCTGAATGAAAAGAGACCTCTATTCCTTGCTTTTTTTCAATTCACTAAGTTTCTGTGAAATACCACACCTGACTGCAAGCACTATTTTAAACAGATTATTATAATAAGTTCTACCACTACTGAATG[G/T]ACCGAGTTAAATAGATATAAGATTCTCCTACCTGTCCTGACAGCACTGGCTACCTATCACTCCAACAACTCAACAACTATGTATATATTCTTTTGTCTACTAAGCATCTCTTTTCTCAGAACCTTCCCCTGCATGCCTCTCTCCATTCAT	GGTAGGAGAATCTTATATCTATTTAACTCGGTC	AGGTAGGAGAATCTTATATCTATTTAACTCGGTA	CACACCTGACTGCAAGCACT	AGTGCTGTCAGGACAGGT	REV
TIGRP2P87332_rs9030000	high MAF	6	0.4861	0.4722	0.4996	0.7455	GTA0279229	AG	A	G	CAGACTCTCCGGACAAGGCAGATAGAGTAGGTGACAACAATGAGCACCTAGGGTGAAAAAAAAAAAAAAAAATGAGCACCTAGGGACTGTGATCTTAAAGGGGGNGGGGGTCATTCAGACTCCATCACCGTCTTAGAGGGTGGCAACCTC[A/G]GAGGACCCTGTGTAATCCTGTAAATGGGATGATTGATGGGTTTGGAAGGATGGGGGGGGGGGTACAGAGGGAGGAAGAGGAAAAGGTTTTAACCATGCAGGTAAATGTTATAGGGTTGAGAAGAACACTCAGGTTCTGACATCAAAGAAC	ACAGGATTACACAGGGTCCTCT	CAGGATTACACAGGGTCCTCC	ATCACCGTCTTAGAGGGTGGC	ATCCTTCCAAACCCATCAATCATC	REV
BICF2P622131	high MAF	6	0.4028	0.5278	0.4811	0.7333	GTA0279346	AG	A	G	ACCATTCATTCAAAAAGGCAGGAAACAGTGGGGGAACACAAGGTTAAAGATTCTAGAAGGGGGAAAAGTAGAGGTGCAGGTCCCACAAAGGCCCGCTAAGTCCTGAGTTATACAAGGAAACCTATGGAATGGTCAGTATGAGTAAGTGAT[A/G]TGGAGAAGCAGGGAGGGGCAGACTAAATTCAAGGGCAGGNTGTGTNTGGATGGACCAGAGGGCCTGAATCCAGAATTAAAAGGTTCTAGATCTGCTGTTCTTACGTGGACAGAATTCTGGTTAGCATGAGACTAATGTCCCCATTTGAAA	CCCTCCCTGCTTCTCCAT	CCCTCCCTGCTTCTCCAC	GGCCCGCTAAGTCCTGAGT	TGCCCTTGAATTTAGTCTGCC	REV
BICF2P1110684	high MAF	6	0.4167	0.5	0.4861	1	GTA0279210	AG	A	G	TCCAGTCATATCACATGGTTTTAAGAAAGGAAAAGGAGAAAGAGGAATTTTAATCAGAGCTTACAACTAATAACCCCAAACACTTTTGAAATTTTCCATGAATGATAACCTTCACCCCTTAAATACTAGAGATGAAGAAAGGTCCAGATC[A/G]TGTTTCTTGCCCAGCAAGAGAGAAGTGCACTAACACACATGAAACTTCCATCAAAGCAAATCCTTGACCACAATGAGGAATTTTTAAGAAAGCTGAGAGTTCTGGGATTTGTTGAATATTTAAAGAACAGAACGAGGAAAAGTGGGACTT	CTAGAGATGAAGAAAGGTCCAGATCA	CTAGAGATGAAGAAAGGTCCAGATCG	GCACTTCTCTCTTGCTGGGC	CATGAATGATAACCTTCACCCCT	FWD
BICF2P176632	high MAF	6	0.4583	0.4722	0.4965	0.7464	GTA0279297	CT	C	T	TTTTAAGTTAGGTAATTTTTAAAAAAATACATGTGTATGTGCATATTAAAGTTGAAGGAATGAATGACAAATTGCTCATAATTTTCAAGGAAACATTGCATTGATGGCTGCATTCTCCCTTTTGTGAAAAATAATGAGGTTTGATTATAA[C/T]TTGAGTTTTGATTTAAACATCCTTCTTGACTATTAGTCTTGAAGTAGTACTTCTAATATGTCACTTGAGGAGCAAAACAAGAAAAAAATAAATGAGGGAGTGAAAGTAAAGAAGTTAATTTTTTTTTTTTTTTTTTACTATGTTGCTTGA	AGTCAAGAAGGATGTTTAAATCAAAACTCAAG	AGTCAAGAAGGATGTTTAAATCAAAACTCAAA	GGCTGCATTCTCCCTTTTGTGA	TGCTCCTCAAGTGACATATTAGAAGT	REV
BICF2S22944271	high MAF	7	0.4167	0.5556	0.4861	0.5053	GTA0279216	CT	C	T	GGGCTTTTCTTATTGAACGAGAACCCCAGGTTTCACACTCTGGCGGGCGTGTGTGTCTGTGCATCTGCCCAGGCCTGCGGGGGAGAGAAGTGGGGAGGCCGGGAGAGGGTATGTGCTGACCCAGTCCTGGCTCTGGGATACATGTGTTTC[C/T]AGGAGGCCGCCGCCTGGCCCCCCTCCCGAGGCCCCTCCCATTTGGACTTTGTCAACATTCTGTTATTCCAGGCTTCGCGTGAGGCTGAAGGGTGAGCTGGCAGGCATCCTAGGTAAGCAAGAGCAGCGGGAGAGGAGAGGGACTTTTAGG	GCTCTGGGATACATGTGTTTCC	GGCTCTGGGATACATGTGTTTCT	CAAATGGGAGGGGCCTCG	GCTGACCCAGTCCTGGC	FWD
TIGRP2P103821_rs9012738	high MAF (from Scandinavian panel)	7	NA	NA	NA	1	GTA0332511	CT	C	T	AAATGATCAACTCATCACAATAAGAATAGATGATACTGAACAATCAATCAAGAATGTGGGGAGAAGTGCGACTACCCGATTCCTCGGCATTAATCGTGCATCAACTGTAGCTATGAGTTTCCCGGCAGGCGAGGCGTAGCAGGGACCGGGCTGCAGGAACTTCATCCGATCCAGGGGAGTAGCTTAGGCAACTGGGAGA[C/T]TCACACTTACTCCCAGAGAGAAGTTTTAATGAACTTCTGTTCTAAACCTCAGGCAGCACATGCTCTCCACGGGAGGCCCGCTGGGAACAGCTGAGAAACAGCTGGCCGGGCACCCATGGGGCCCTGGGTGCTGCGTGGTGCCAGGGTGTCCACTTTGGGCCTCTGGGCCCAGGCCAACCCAGGTTTTGCAGGTCT…	CTTCTCTCTGGGAGTAAGTGTGAG	CTTCTCTCTGGGAGTAAGTGTGAA	CCGATCCAGGGGAGTAGCTT	CCTGAGGTTTAGAACAGAAGTTCAT	REV
BICF2P739524	high MAF	7	0.4722	0.5556	0.4985	0.7375	GTA0279382	CT	C	T	CATCCAACTTTCCTTGCATTTGAAGAAATAAGTAACTGGCTATGTTGTAAGACAATTACAAGCAGCATATTTCAGTGATCAAAGGGAGATGTGACACTTATGTCATTGATACAATCATAGGTCCACAGGGCACATTTACCATGGATTGTA[C/T]GGTTTTTCCTCAGTGCATCATGGACGTGTTTTGAAGAAAAGATTCACAGCATCCCTACTCTCACTTTCAAAGGGGAAAAACACTTTATTGATACTATAAAAACCTAACAGAAGCAGAAGGAAGAAAAGGGAAATCTATGCAGAGATGAGG	GGGCACATTTACCATGGATTGTAC	AGGGCACATTTACCATGGATTGTAT	ACGTCCATGATGCACTGAGGAA	GTCATTGATACAATCATAGGTCCACA	FWD
BICF2S23015916	high MAF	8	0.4444	0.4444	0.4938	0.5194	GTA0332495	GT	G	T	GGTGCTGCTTTTATTTTTGGCTTCATTAGCATTTCTGCTACAAGCGGGCGGGTGGGTAGGCGCTTGGGTCTCCCCCAGCGTTGGCTGCCTCCCTCCACCCAAGCTGCCACTGGCTTCAGTCTGGAGCCAAGAAACCAGCAGAATCCAAGA[G/T]AGATCCAGCTGTGGTCTTGGGGGCTCCACCCAAAGCATTTCCTTAGCACCCCCTTATACATGGTTTTCCCTCCCACCTCTCTGATCACCCCTTCTCTAGCTCCTTTAGCTTTGAGCCTCCTTCCCTCTGCCCATCCCCCACCACCATTCT	CAAGAAACCAGCAGAATCCAAGAG	CAAGAAACCAGCAGAATCCAAGAT	TGGAGCCCCCAAGACCAC	CCACTGGCTTCAGTCTGGA	FWD
BICF2P819951	high MAF	8	0.4167	0.5556	0.4861	0.5053	GTA0279313	AG	A	G	GATTTAGCACCATATGCTAAGGGACCTGGAAGGAAACCTGNACACCTATGTATCTAGTAATGGAAGAACACACCTTAGTATGGGCTTAGTATGGGCTGCCAAACCAGGGCAGCCAGTCAATCTGCTCAGACCCTTCTCAGCCTAGTTGGG[A/G]AAAAGCCTGGAGAATACTGTACTGGCCTGGGTAGATACTCATGCATGGGAAAGAATTTGCAGAAGTCCAGCCTTCCCGAGATAGGATTTTAGCACACCAATCTAGAAAAAAAAAATAGGAGTTGGGTCACAGTGGAGGTGGTAGTATAAG	CCAGTACAGTATTCTCCAGGCTTTTT	CCAGTACAGTATTCTCCAGGCTTTTC	TGCTCAGACCCTTCTCAGCC	CCCATGCATGAGTATCTACCCA	REV
BICF2S23635439	high MAF	8	0.4028	0.4167	0.4811	0.49	GTA0279324	CT	C	T	GCCATGGTGTGTGGCATCTCCACCCCAGGCTATGCTTCTATCTGCTGAAGACACAATGAATCAGTCCCCTTGCCATGCCAGCCCTCCACTCTTCTGAGGCAGGTGATCTAATAGAGGCTTTCCTTGATCCCCAGTTTCCTTGTTCCAGGC[C/T]ATGTCTTCCTGCTGGTTCTTGAATCCCCTTTATCCTTAACTTTCCTCATTCCNGACATCCACTTATATTCCTATAATACTAAGAGAGTCACACTGTTCTGTTCCTGGCCAACAAACCTTTGCTCAAGTTGTACCCTCCACCTGGAATTCC	CAAGAACCAGCAGGAAGACATG	TTCAAGAACCAGCAGGAAGACATA	AGGCTTTCCTTGATCCCCAGT	AGGATAAAGGGGATTCAAGAACCA	REV
BICF2P605684	high MAF	8	0.4028	0.4722	0.4811	1	GTA0279319	CT	C	T	TCAATAATAGCACACACCTGCAAACAAGCAGGGTTTTCCCGCTGGGTAGACTGGCCTTCGCTCTTAATCTCATTGTTGTTTACTCCATCATTGGGCATTCTGTATGGTAATTAGTGACTAGAATAACCAAAAAGCCAAAGTTGATCTCTA[C/T]CTCATACTGAGTTCATGTACATGATGAATTTATGTACATTCCAGGTAGAAGTTAGTGTTGACTTTTAACTTACTTGGTCAGGAGCTTTGTGGCAAAGTAGTTCACATGTCTCCTTGTTTCCTAATACATGATGATCTGTCTTGACATTTT	TCATCATGTACATGAACTCAGTATGAGG	AATTCATCATGTACATGAACTCAGTATGAGA	CTAGAATAACCAAAAAGCCAAAGTTGATCTCT	CAACACTAACTTCTACCTGGAATGT	REV
BICF2P228007	high MAF	9	0.375	0.5833	0.4688	0.2825	GTA0279289	CT	C	T	CTTTATAAAATTGTCAACTCGTTTCGTAACGGGTTTGCCGCCAGAACACAGGTGTCATGAAAACCACTGCTAAACCTAAACCAAAATGGGAAAGGAAAAGATTCACATCAACATTGTCATTATTGGACATGTAGATTTGGGCACGCCTAC[C/T]ACTACTGGCCATCTCATCTACAAATGTGGTGGGATCGACAAAAGAACTATCGACAAATTTGAGAAGGAAGCTGCTGAGATGGGAAAAGGCTCCTTCAAGTATGCCTGGGTCTTGGATAAACTGAAAGCTGAATGAGAACGTGGTATCACC	AGATTTGGGCACGCCTACC	GTAGATTTGGGCACGCCTACT	CCACCACATTTGTAGATGAGATGGC	TCACATCAACATTGTCATTATTGGACAT	FWD
BICF2P579086	high MAF (from Scandinavian panel)	9	0.3194	0.25	0.4348	0.01721	GTA0332512	CT	C	T	CAGCAGGTGAACTAAGGGAAAATGAACTAAAGGAAAATGGTGATCTCAAACCAAGCATTCAACATTAGAGAAAGTATAGGATAGGTTGACAGGACTTCAAGCTTTACTGGGCACCTAAAAGAAAATACTATGAGAGACTTTGAAAGAAGGAGGTTACGAAAGGAGGAGCCTAGAGTGGGAGGGGTCCAGGAAAAGACAG[C/T]ATGAGCTCAGGTAGAAAGTTCTCCTTGCATTAAACCCATCTCTTCAAATTGCCTTAGCTGAAGACAATCCAGCAGAAGTTCCTAGCAAAAGGTCTGACTGAGCAAGACCGCACTGTCTCCACTGTACTCATAAATAATGTCTGAGCTATTATTTCAGTCTGGAACTCTGGGTACTCATAGACCAAGAAACAGCTC…	GGGGTCCAGGAAAAGACAGC	GGGGTCCAGGAAAAGACAGT	TGCAAGGAGAACTTTCTACCTGAGC	GTTACGAAAGGAGGAGCCTAGA	FWD
BICF2P1075514	high MAF (from Scandinavian panel)	10	0.4861	0.5833	0.4996	0.5037	GTA0332492	AG	A	G	GGGCCTCTTCAGCCATCTTTAGGAACCTGGGCTTATTGGCTGGCACCGGTGGAGGCTCGGGTGTCGGCGGCCCCCGGGGGGACAGATGAAAGGACTTCAGCTTGTCACAGTTCCTGGAGGAGGTGGTGGCCATGCTGGCAGAGCTGGAGACAGAGCCAGTCCCGTGGCCAGGCACTCGGGGCTCTGAGCTAGGGCTGGC[A/G]CTCTCATGGAAACAAGGGGGTTTCCGGAGGCTGGGCACAGGTGGCAGGTGGCCTACTGGGGGGTCACTCATCCTCCGGGGGGCCACAGACACCCTGAGGCCAGCCTCTGGCCGCCTCAGGCCCAGCAGGTCCCTCTTGGAGTCCTCAGAAGTCAGGCTGGCATCAGGGAGGCCACGCTTAGGGGGCGGGGGTGGC…	CCCCCTTGTTTCCATGAGAGT	CCCCTTGTTTCCATGAGAGC	CCAGTCCCGTGGCCAG	GCCCAGCCTCCGGAAA	REV
BICF2G630666307	high MAF (from Scandinavian panel)	10	0.4444	0.6111	0.4938	0.3079	GTA0332506	TC	T	C	AGAGATGATCCATCTCAGCCCCCAGAGCCTCATGCCACACCGGAGGGCCTGAGTAACTATGGGAACCAGGAAGCTTTTGCTTATGGAAATTTTGAAATCTCACACCACTTATAAAAAGTTCAAAACAAGAAAGATTTACAGTCTCGGCAAAACAGCCATTCTGATGGGGCTGGGTTGCCATAAGAAAACCTGTAACTTG[T/C]TTCTCAAGAACTTCCCAAGAAAACCTCTCTTACTTAGAGAATGTGCCAGAACCATGTTCTTGCTCTCAGTCTGCAAGCTGAGAGACCAGGAGCACCTGTATCCCGCAGATGTGTGTCCTAGTTAACAAAGCTGGTAGCTTGCTGTATACGACACCACAGCACTGGTTTACCAAGAAAAATGTGCAGCCAGAAGAA…	GTTGCCATAAGAAAACCTGTAACTTGT	TTGCCATAAGAAAACCTGTAACTTGC	GAGCAAGAACATGGTTCTGGCA	CCATTCTGATGGGGCTGG	FWD
BICF2P1393769	high MAF	11	0.4167	0.4444	0.4861	0.7312	GTA0279220	AG	A	G	TTGCCTGACTTTGGGTCTTGGCAAAAAGCATGCCCTTACTTTCTTGCCTACCNCTACCCCACAAAAGCCCAGAATCCTCANGGAGGGGCCCCACCAACTGTTGATGCTTCCTTACCACTGGAATTTATCTCAAGCCATCAAGAGACAAGA[A/G]TAGTTGATGGCACAGAGTAAACTCAATTTTAGAAAGGTATATTTTTATAAAACCTAANTTCCAGCTTAGAAAACAGAGGGGTGGGGATCCCTGGGTGGCTCAGCGNTTTAGCACCTGCCTTTGGCCTGGGGCGCGATCCTGGGGTACAGG	ATCTCAAGCCATCAAGAGACAAGAA	TCTCAAGCCATCAAGAGACAAGAG	CCTTTCTAAAATTGAGTTTACTCTGTGCCA	GATGCTTCCTTACCACTGGAAT	FWD
BICF2G630298878	high MAF (from Scandinavian panel)	11	0.4306	0.5278	0.4904	0.7449	GTA0332527	CT	C	T	TATCAGACATGGCAAGGAGAAGGACCCAGATAAGACCTCAGGACCTTGGAAGGCCTGATCATCACTTGTAGGAGGTGAGGCAGAGAGGTTCATTGAGTAGGTCATAAGGCTTAGCTTCCCATTTCAATCCCCTGGGGACTCCAATCCAAGCTGTTACTTCTTGCTGTGCCTCTTGATGAGCATAAGACCTCAAAAAGCT[C/T]TGGGAAAATGTCTCTCCAAATATGCCTTTGCTTTACATACAAGCCTATGGGTTGCCCTAACCACTTAGCAGTAGGGTTCCTTATTCTCTCTAGATTTCAGAAAGATAAATCAGACAATGTGAAACCCATGGCAGGGCTGAACACCCAACTATAGTTTGCAAACTCTGAGTTAACAGGAACAAGGCAAAAATAGTT…	GCATATTTGGAGAGACATTTTCCCAG	GCATATTTGGAGAGACATTTTCCCAA	TGCTGTGCCTCTTGATGAGCA	CCCATAGGCTTGTATGTAAAGCA	REV
BICF2P1159069	high MAF (from Scandinavian panel)	11	0.4028	0.4167	0.4811	0.49	GTA0332502	CA	C	A	GGACTTGAGTGGCAGGACAAAGCAACTTCAAGGCTATAGTGGCTTAACCATCTGAGGAGCATCTCTTCAATAATTCAGAACAAGTAAGAAATCTCAATGGCCTGAAATAGCCATGAGGATGCCTGGTTGGAAGATAAACATGATCCAAGGGTGGATGGATTTTTTGTTTCTTTACGAATTGGTGGGCAGACAACACTCA[C/A]CATATACTCAGTAGACCCAGAGTCTCAGAGGAGGGATGTACCTGGTGAGCTCAGGGACAGTGAGACCTGCCATATCTGAATTGTGCCCAAAGTCAGCATTGAAAAGATAGGTTGAGGGCAAATTGTAAGAGGAATTCTGGGCTTTGGGGTTCAGAAGCTGATCTAGGTGTGAGCAGCTAGTATGATCCTCTGCTT…	GTGGGCAGACAACACTCAC	GGTGGGCAGACAACACTCAA	CCCTCCTCTGAGACTCTGGGT	TGTTTCTTTACGAATTGGTGGGC	FWD
BICF2G630120555	high MAF	12	0.3194	0.4167	0.4348	1	GTA0279205	CT	C	T	GTATGCTGGGCTTTGCTGTGATCCTCCACACCATGCTCTTCCCACCACTCTGGGGCCCCTCATGGTTAAGGTGGCCGTCGGAGGACAGACATATGATTTTTATTTTTATTTTTGGACTCTTGATTATCTGGAATGATGAGGAATGAAATG[C/T]TGGGACTTGGTTATGAATTAAAATGCAGATTATNCCATTATTATAATGCTGGGTGTTAGTCTAATTTCCTGTGTACAAACTTTTTTTGCTAGAACACTTAATGAGTTAGAAAATTAACTGATTTAAATTGTGTCTCCTCTCTTATTTCCA	TGCATTTTAATTCATAACCAAGTCCCAG	TGCATTTTAATTCATAACCAAGTCCCAA	ACTCTTGATTATCTGGAATGATGAGGAATGAAA	GGAAATTAGACTAACACCCAGCAT	REV
BICF2S23523998	high MAF	12	0.4583	0.5833	0.4965	0.5001	GTA0279315	CT	C	T	TACTCTTAGAGGTTAAATTATTCAGAATGATTGAAACACATTTTCGAAATAACTGAAAAGTTTTAACTTTATACAATAAGCATCTCACCAAAATTCAACAAATTTTAATATACTACAACAAACTTTTTTTTCAAAATTCTTTTCTTTAAA[C/T]TTATAGTGTGAGTTGGCTTATGGAACGTTGTAGATGCAATGGAATTCTGAGGTACACGGAGTTTTATGGACATGCACATAGTTCATTCCATAGTACAAGTCATTATTTCATTCTATTATCATAGAATTTGCTGCATAACAAAATAACTCA	GTTCCATAAGCCAACTCACACTATAAG	CGTTCCATAAGCCAACTCACACTATAAA	CCAAAATTCAACAAATTTTAATATACTACAACAAACTTTT	TCAGAATTCCATTGCATCTACAACG	REV
TIGRP2P169591_rs9213934	high MAF	12	0.4861	0.5278	0.4996	1	GTA0279320	AG	A	G	AAAATAAAGTGAGGGAGGGGGGTGGAGGGTGAAGGGGCCAGTAGTTTAATTAGGGTCACGGGGAAAGCCCCACCAAGGAATGAAGCCAGATGAAAGGGCGAAGTCATACTCATTCTCTTTGGGGGCTCTACACACGTCAGCTGCACTGTC[A/G]ACACTTCTTCATTCTTTTGCTGGGCCACGGTTGCTAACAGCTAACTGACGGCTCCCAGCAGTGCGGACGTCCTCTCCGGGTCCTGTGTCTGTGGCCCGCGGAGTGCTCCCTTCCCCTCCCTGGTAGGTACGCAGTCTCTTTACCCGGCCT	CCCAGCAAAAGAATGAAGAAGTGTT	CCCAGCAAAAGAATGAAGAAGTGTC	CTCTACACACGTCAGCTGCAC	CGTCAGTTAGCTGTTAGCAACC	REV
BICF2P1391997	high MAF	12	0.4722	0.4444	0.4985	0.5164	GTA0279340	GT	G	T	CAGATGGGGTAACAGAGGCCCAGAGAGGGGCAGAGCATTCTCATAGTGCCCATGCTATATTCTGTAGTTGTGTCTTCTGAACTAGATGTTGTGGGGAGATGTGGGGCCAGCCCTCCATACTGGCAGCCCAGCCCGTCCTTCCACGCTCAC[G/T]CCCTCTCCACACTTACTAAGCCCCCTACACCAGGCACCTTCTGCCAGTGTCAGTCACCTAATGAAAGCATCATGCGATTGGGCTGATAAGAACTTCCACCATTACAGAAATAGTCTTAGAAGTAAAAGTTCCCCTTAGTTACAAAGAACC	CGTCCTTCCACGCTCACG	CGTCCTTCCACGCTCACT	GCAGAAGGTGCCTGGTGT	CATACTGGCAGCCCAGC	FWD
TIGRP2P172569_rs9240228	high MAF	12	0.3472	0.3611	0.4533	0.2698	GTA0279357	CT	C	T	ATCTCCTCTCTGCCAGTCCCTGATTTGCTGAGAGCACTCACTGTAGGCAGGCTTGCATTTGCTGTTCCCTCAACAGGACACCTACTCAGCTTGCTTCCTCAGGTGTCTGTGCAGGTGTTGCTTTATCAACTGAAGACTTCCTCATCCTCA[C/T]ATATAAAGTGTTTAAGTGTGTAATACCCATCCCTCTCTGGCAGTCCTTAGCCTTCCCTGCTTTTGTCTTTCCCATGGTATACTTCACCTTTGTACTTCATACTTTGTACAGGTCATGCCACTTATTATTCTTATTTATTTGCTTATTCTT	AACTGAAGACTTCCTCATCCTCAC	CAACTGAAGACTTCCTCATCCTCAT	CTAAGGACTGCCAGAGAGGGA	CTGTGCAGGTGTTGCTTTATCA	FWD
BICF2S22930160	high MAF	13	0.4722	0.5	0.4985	1	GTA0279269	AC	A	C	CTCTTAACAGGTCAACAATACAAGGTCAAGCAAGTTTCACTAAATAATCCTGGAAGAACAGGACTGCTTCTCTGGACATTGTATCCACCTCCTACTCTTCTGGTGTGCAGGGCCCAGGCAGCTAATGAAATCCTATAGGTAAGCAAGAGC[A/C]GATCAGCCTAGTCCCAATTTCCAGAGACTGAAAGTATTTTGAGAATCTGAGAATCCACGTGTCCATCAGGCATTTACATAAACTGAATGACCATTACTGTGAATCACTATTTCACAAACATACCAGACACTGTGAAATTTATTGTCCTTG	AATGAAATCCTATAGGTAAGCAAGAGCA	TGAAATCCTATAGGTAAGCAAGAGCC	TGCCTGATGGACACGTGGA	GGGCCCAGGCAGCTAA	FWD
BICF2G630619742	high MAF	13	0.3857	0.4286	0.4739	0.7201	GTA0279261	AG	A	G	CCTTGCTGTAAGTGTAGCAAAGTGAGTGCTGGATTCACTACAGACTCGCATAATATCTTGTAAGCAGTAAAAAATTGGGCATCCTGGAGTATATGTATATTTAGTATTATCTGAAAAAGAAAATGAATAATGCCATTATATAAAAGGTTT[A/G]CAATTGCATGTTTTTCACTTAAAATTATATAGTATATTTTACAAAGTAGTTAAGTGTAACATGAATTGTTTTAGATTTGGATGTAGAAGACCTTGATTAAATTGATGACCAGTTCTGTGCCCTTATCCATTTGGAATTAGAAGACCTATA	AAAGAAAATGAATAATGCCATTATATAAAAGGTTTA	AAAGAAAATGAATAATGCCATTATATAAAAGGTTTG	TGTAAAATATACTATATAATTTTAAGTGAAAAACATGCAA	TTGGGCATCCTGGAGTATATGTAT	FWD
BICF2S23732530	high MAF (from Scandinavian panel)	13	0.3056	0.5556	0.4244	0.1163	GTA0332544	GC	G	C	AAAATATGTGTGATTCCAATCAAGAGCTGAGGTACCAACAACTTCCCTCCAATGTAGATAATCTCAAATAATAATTCTTGCTACTCATAGAATGTTTCTAGGTTCCAGTAAGTTTTGAAAAATACATAAATAAATTAAATTACCCTACACTGCTTGAAAATTAATCAGCAGTACACTTAGTATAGGAATTGGGACGGGT[G/C]TTTAGCAAGAAACAATGAAATGACAATATTGCATTTTATGGGATTCCTTCAACAACAAATTGTAGAATATCAACATTTTATTTATACTATTGTAAAACACCATATATCAGATAAATAGTTATATAAAGACTATATTCATTTACCAAGAAAAATCTTAGACCTGAGTCATAAATAACAGACCACATATTTTGTACA…	GCAATATTGTCATTTCATTGTTTCTTGCTAAAC	GCAATATTGTCATTTCATTGTTTCTTGCTAAAG	CAGCAGTACACTTAGTATAGGAATTGGGAC	GTTGTTGAAGGAATCCCATAAAATGC	REV
TIGRP2P179766_rs9196444	high MAF (from Scandinavian panel)	13	0.3333	0.4444	0.4444	1	GTA0332522	CT	C	T	GGAGCTATAGTTGAGAGGCAGCTCAAAAGTGTAAAATATTTTTATTGAAAACCTCATCAGACTGTAAACTTGTGACACACTGGAGGAGCAATAAAGCTCATCCCGTGTTTCTGAGTCACCACCTCAGCAGACTGACCACTTTCCCCCCTCTGTGATAATGAGAACAATCGAAAAATGCTTCTAGCCCTCCACACAGCAA[C/T]AGGGAATCTGGCACCACTCTCCCCAGTGGAGGTAAAAGTTGGGATGGTGAACACTGAGGACATCACATCTCATTTAAAGATGCACAAATAGAATCATCCTGTTTACAACTGAAACATTTAGAGAAGTAAAGCGCAACTCTCAGGCAAATGGAGATGGGAGACAAGCAAACTGATATTTATAATCTTCTTTGAGGG…	AGTGGTGCCAGATTCCCTG	GAGTGGTGCCAGATTCCCTA	CTTCTAGCCCTCCACACAGCA	AGTGTTCACCATCCCAACTTTTAC	REV
BICF2P365003	high MAF (from Scandinavian panel)	13	0.4028	0.4722	0.4811	1	GTA0332539	CT	C	T	TTATGGTAAGTTATTCCATGAAAATCTAATGGAAGGCTTTCTGATTATACAGTATATGTCAGTATAATTTTCCAGCTAATTATTTCTGCTGAAGATAATCATAATGCCAAATATCCCATTTTTGAGTATTTATCTTGAAAATATTCATTACTTTGCTTTGAAAATTTCCTTCTTTCCCTTCCCCCCCAACCCCATTTCT[C/T]CCTTCCTCTGCAGAATAAAGCCGTCTTTTTTGCTATCTAGTTTGTTAATGACAAACTACTCTGTTTTGGAGTGGAGTACGGAAGTTTAAACACATTTGTGATATTCCTCTTATGAGGGACAGAGGTATCTAACTTCTCTTTGATAGCAGGTAGTTAAGCCCATTAAAGTCTCTTTTCTTTGGGGTTTTTAAAGGT…	GCTTTATTCTGCAGAGGAAGGG	GGCTTTATTCTGCAGAGGAAGGA	TCCTTCTTTCCCTTCCCCCC	CAAACTAGATAGCAAAAAAGACGGC	REV
BICF2G630605663	high MAF	13	0.4583	0.5278	0.4965	1	GTA0279354	CT	C	T	AGGATTTTAGAAGAATGCCATCAGAAGGTAGTTAATTTTTCAGGATCTTAGATTACATTGGAGGAAAAGCTAAAAGTTAGAGAAAGGAGATGCTTCCCTGGCCTGAATGGGTTTGTCCTTGGTAGTAGTCTAAATTTAGAAAGCCTGGTT[C/T]GGATACTAGGTGAGGGCTGCTTATACCACCAATCAAGCTTCCCTCCTAGGCAACCCTTTTTTATCTTCAGATTACAGAAAAGTTGATAGAATACTTTAAGGCTTGTGGGTAGAGAAAAAGAAATTTACCAGTCAGGAAAAGGACTATNGA	CAGCCCTCACCTAGTATCCG	CAGCCCTCACCTAGTATCCA	GGCCTGAATGGGTTTGTCCTT	TGGTGGTATAAGCAGCCCT	REV
BICF2P875194	jackal-wolf	13	0	0	0	1	GTA0281627	TC	T	C	ATGGACTGGAGAATGATTAACAGAGTTCTGGAGAGTTTTTCCCCTTTACCAGGAAAGGGAGAAAATTATGTACAACTGGCATCTCTACAGAAGAGAACTGGAACACTCTAGCCTCTCCCTGCCCGGCCAAGCCCTTGCACAACTACCCTT[T/C]AGATGCTCCGCCTTTCAGAATTGCTTCACCCGGCCCTGGGTCCCAAGACCTCCCTCCTTCTCTGGATAAGTGCCTCGGGGCTGGCAGGGGATGGGGTACAACTTCACTGGGGGAAGCAGGTATTGGAAGCCAAGGGGCAGTGCAGTGCTG	AATTCTGAAAGGCGGAGCATCTA	TCTGAAAGGCGGAGCATCTG	GCCAAGCCCTTGCACAACTA	CCAGGGCCGGGTGAA	REV
BICF2S23225775	wolf-dog	14	0	0	0	1	GTA0162747	CT	C	T	TTGTGTACACATACAGTTTATGGATTTTCATACTGTTTAGAGAAGAGTGATAACCTCTCAAGCCAAGTTGAAAGAAGGAAAAGTATGACAGAAAGGGATG[C/T]TGGGGGCATAAGTTTCTTTGGAGATGAGATGACCCATGCTGAATGAATTGGATAGGAAAGAAGGAGGATTTGAACAAATCACCCTAGGATGAAACACAGT	CCAAAGAAACTTATGCCCCCAG	CCAAAGAAACTTATGCCCCCAA	CCTCTCAAGCCAAGTTGAAAGAAGG	CAGCATGGGTCATCTCATCTC	REV
BICF2P1297868	high MAF	14	0.3333	0.3889	0.4444	0.464	GTA0147646	AG	A	G	GTAGAGAAGGGACACCAAAACTGGGGTGGAGAAGGGTTTGAGATGTTGGGAGATGTGGATTATTTTACTCACTAACTTTGGGAAGACAAGGAGAAGAGATCACTAGGAGTTCCTCCCGTCCCTATAACCCATAGACTCCAGGGGTGAGCC[A/G]TGGAGGGCTTCCTGGAAATCTGTGTCCTGAGCCTGACTCATTATGGGTGTTATCTTTCCCTTAGCCCCTGCCTGATCATGCAGACCTCTCCGGCTGTGGGAACCCCTTCCAGCTTGTGTCTGGTAAGACATCTGTGTGTGTGCGTGCGCG	GATTTCCAGGAAGCCCTCCAT	TTTCCAGGAAGCCCTCCAC	TCCTCCCGTCCCTATAACCCA	AGTCAGGCTCAGGACACAG	REV
BICF2P707051	high MAF	14	0.4444	0.5	0.4938	1	GTA0332479	CT	C	T	CCCCCCGGGTCCCGTGCATCCCCGCCGGAGCCCGACCCCGGCCCCGACCCACCCGGGACTGCGGACCCGGCGAGACGGACCTGCGGCTGCCTCACGCGCGAACTTTGTCTTCCTGCTTCCTCCGCTTTCTGGTCTCCCGGGGACGGGGAA[C/T]GCAAAACGTCGTCTAGGGCTTCGTGCTGTCGACAGGAAAACAAAAGCAAGGATGGGATCGGGGTAGTAATGTCATTGCGGGTCGCTCGCCCCGCCCGCTATACGCATTATATTCAGGAATATTTTTAATTCGATGCTGAAAGATTAAATG	CCCTAGACGACGTTTTGCG	GCCCTAGACGACGTTTTGCA	CTGCTTCCTCCGCTTTCTGG	TTCCTGTCGACAGCACGA	REV
BICF2G630443895	jackal-wolf	15	0.01389	0.02778	0.02739	1	GTA0281621	AG	A	G	CAAGTTTATCTTAACTAATGCAGCAGGCATTTTCCTATGGTTAAAATATAAGCACCATCAAATTTTTTCATGCTCTGAAACATTATTTTATTCCAGATAGCATCAAAAACATTGTAACTCTCCCCTAATATTTCAGGTGAGTATGATGCT[A/G]TATTCTTTAATATTACTGAATAAAAATATTGTTAACGTCTAAAAATTATTTTAAATAATGTGTTTTATTCTTGGTTTTAAATATGACATTTTA	CCCTAATATTTCAGGTGAGTATGATGCTA	CCCTAATATTTCAGGTGAGTATGATGCTG	ACCAAGAATAAAACACATTATTTAAAATAATTTTTAGACG	GCATCAAAAACATTGTAACTCTCCC	FWD
BICF2S23440887	high MAF	16	0.4583	0.4722	0.4965	0.7464	GTA0279278	GT	G	T	CAAAAGAAATCAGCAAACACTTGAATAAGTCTTTTTATTTCTTCTTCTTCTGGAGAGTTCGTTGTTAAACATTTACCAGCACACCACTGACTATAAATCCTGTGATGAAGCAGGGTCCTGATTAGAGCTATCTTTGTGGAAAGGGAAAGG[G/T]ACTCAAAGCTATAACTAAAAATAATAGAGGCCTAGGTCACTACTANAATGTCTAAAACTTGAAAAATTACTAAATTTGATTTACAAAATACTTTTTATCCACTCTTACAACTGAACTGAAGGTTGGAAATAAAAGAGANAGAATTCCATG	CTATCTTTGTGGAAAGGGAAAGGG	GCTATCTTTGTGGAAAGGGAAAGGT	AGTAGTGACCTAGGCCTCTATTATT	AGCAGGGTCCTGATTAGAGC	FWD
BICF2G630691338	high MAF	18	0.4028	0.3611	0.4811	0.1658	GTA0279368	GT	G	T	TGGCATGGGGGCACTCTTTGTGTAATGCCACTTTTGCCAGATAGATGACAAAGAGTGAGTTATTCATGGAACACCAGGGCAGGTGAAGTTGCAGCCAGCAGGGCAGCCTGAGGGTCCTCTGGGCCATNACTTGGAAAGCCAAATGGATGA[G/T]GCATCATGAATGTTGCAAGGGGGCTGTGGAACTAACTGTTTTAAATGTCAGGATGTCGCCCAGCTGTGAGATGGGGGCTTGACGTTTGTCATGTTCCCGAAGCACTCGTTTTAATGACTAATTATTTTCCCTCTTCTGACATGGCTCCTT	ACTTGGAAAGCCAAATGGATGAG	ACTTGGAAAGCCAAATGGATGAT	AGTTAGTTCCACAGCCCCCTT	GGGTCCTCTGGGCCAT	FWD
BICF2S23017215	high MAF	18	0.4583	0.5278	0.4965	1	GTA0279263	GT	G	T	CTGTAAGACATGTAATTATGAGATGAGCGTATAATAATAAATAAAGCACAATACCTGTGTCGCAGCTCAAAGTATAAGGAATGAAGGACCTGAAAAAAAGAGTTTGCATGCAGATTACTTATCAGAGCCACGATTCCAAAGATCAGCGGT[G/T]AGAGAAAGTGGAGTGAAACAAGGAAGAGGTAAAGTGAAACCAAGGGTTAATGGATTGGCCGGCACTCCAAATGGTGTTCCATCCCACCAGATTTTCTCAGGAGACTCGTGAAATGTGTCTCAGGACTTTTCACTTGGAAGACAAAAGAGG	CGATTCCAAAGATCAGCGGTG	ACGATTCCAAAGATCAGCGGTT	CCGGCCAATCCATTAACCCT	GCAGATTACTTATCAGAGCCACG	FWD
BICF2S23616763	high MAF	18	0.4167	0.5556	0.4861	0.5053	GTA0279238	AG	A	G	ATATAGAATAATTACATGAGAAAACTAAAAGCTCAGAACAGATTTAAAATATATACTCAAGGTCATTATCTATTAAATGATAGAAATAGGATAGAAACCCATGTCTAACTTTAAACCTAAATTTAAGTCTCACTCCATGATAAGTTACCA[A/G]ATTTTGTTGCCTTAAATAAATTACTTTAACTGCAGAAAAATCTGGGTGTTTTTTGTATACTGAATAGTTTTATCATGTTATTCTTTATATCTTTCAGATTGATAATAATAGTAGGAAAACTGAAAACATTGTACACTAGACTATATGAAA	TTTAAGTCTCACTCCATGATAAGTTACCAA	TTAAGTCTCACTCCATGATAAGTTACCAG	AAACACCCAGATTTTTCTGCAGTTAAAGTAATT	AGAAACCCATGTCTAACTTTAAACCTAAAT	FWD
TIGRP2P250528_rs8606860	high MAF (from Scandinavian panel)	18	0.4722	0.5556	0.4985	0.7375	GTA0332538	CT	C	T	TGGGAGCCTTCAGGTCAGGCTGGCTCAAGGGCACCATCCTTATACTTCCTGCCTGTGAGCTTGCTGTGGTTGGGCTCCTTGGGCCCAACTCAAGGCCTTCTGTCCACCAAGCATGGCTATTGTGGGGAGAGGAGGTTGGACATGCAGCACAGATGAAGACCCCAGGAGGAGAGTCAATCTTGATGGCGAATACTGAAGC[C/T]CTGGCAGCAGCCACTGTAGGAAACATCCAGGAGGGACCCCACCTGGCCCTCAGACCTCTGCCTTAGAGCTAAGCCTGGGTCCCCCCAGCTCTCTTCAGACTTATCTGTCCTGCCTTCCATCTCTCTGCCCATCTGCTCACCCTACAACTGGGAAGAAGGGCAGTGAGCATCTCCCAGGGCCTCCAGGGCAGGTGG…	CTTGATGGCGAATACTGAAGCC	TCTTGATGGCGAATACTGAAGCT	GGTCCCTCCTGGATGTTTCCT	CCCCAGGAGGAGAGTCAATC	FWD
BICF2G63043234	high MAF	19	0.4167	0.5556	0.4861	0.5053	GTA0279235	CT	C	T	AAGCACTTAGGAGACGAATAGCCTTGTTTCACCTTGGTCCAAAAATCTGACTCTTAGAATTGAAAGAGACATTCACCATCATCTAACTCAAGATGCCTTCAGTCTTAATTTTAGCTGCAAAGCCTTATCCAAAGGAAACCCTCCAGGAGC[C/T]CTAACCTGTAAGGAAGCTGGAAGGATGATTATCCAGAAAAAATTAGGAGCCTAGAACCTGGCTGGCTCTATCCCCACTCATTTTCCCAGCAGGAACTCCTAAGCTCACCATCAGAAACCTGGGGCTCATGGAAACACAGTTTGAAAGTGA	GGAAACCCTCCAGGAGCC	GGAAACCCTCCAGGAGCT	CAGCCAGGTTCTAGGCTCCTAA	AGCTGCAAAGCCTTATCCAAAG	FWD
BICF2S2317623	high MAF	20	0.3056	0.4444	0.4244	1	GTA0279224	AC	A	C	CTGAGCCTAGGTTTGTCTGCCTCCAAGGCTGTGTACCCTCTGCCCTTGTGTACAATGGCTAGGCAGAGGAGGCTGGGAGGGAGCCCCCACCTCCAGCCACAGCACCCCCTTCCTGGCCACCACCACACAAAGGACCACAGCATTCAGTAC[A/C]CGCACAACCATCTAGTCACTACCTGCTGGCACTCTACATCCCCACCTGGGTCCTGGGCTGCGCTGGTGGAGGCAGGCCTGGGGGTGGAGACCAAGTGGCCTAAGAGCATTGTTCTTTCATGGTGAGACCTGTGGAGCACAGACTTCATCT	AAGGACCACAGCATTCAGTACA	AGGACCACAGCATTCAGTACC	AGAGTGCCAGCAGGTAGTGAC	GGCCACCACCACACAA	FWD
BICF2G630232110	high MAF	20	0.375	0.4167	0.4688	0.4931	GTA0279314	AG	A	G	CTTCAAATTCACCCAGAATTCACATTTTCCTCAGCAACACAGCTGCATCTGATTTAATATACAAATAATGCTTTAAATTACATATAGAAGTTTCCTAAAACATTCTACCTTCTTTTCAGTCAATGAAGGCAATGCAAAAGGACCGAGGCT[A/G]TAAATTCCAGAAAATTTGGGCTGAAGAGAGTGCATACTGCAGAGCAGATTCAGGACTAGGGCAATTTCTTCCCATGATACTTTGAGAATTCAGATATATGCTCGTGAATGTGCAGATGCAGAAGGCAGCTGGTGGGGAAGTCAGAGGGCA	ATGCAAAAGGACCGAGGCTA	GCAAAAGGACCGAGGCTG	GCCCTAGTCCTGAATCTGCTCT	CCTTCTTTTCAGTCAATGAAGGCA	FWD
BICF2P1206054	high MAF	20	0.4861	0.6389	0.4996	0.1797	GTA0332499	CT	C	T	GCTAGGATACGGGTGTTGCCTGCAAAAGTGTCTGTAAACGCAGAATAGAAAGCATTCACAGCTGACCAAAACACCAAATTGACAGAAGTGCATTTTCAGACTGAGGGATGTGGCTGCTATTTCTGGCTCTGGCTATACCCCTTTTTGGGG[C/T]ATGGGGGCAGGGAGGCCACCCTGGTCTAGAGCAAGGACAGGGGTGCCGACGGTCAGATGATGGGCAGTGGTGGCGGCTACGAGGCTATCATTCATTGGGGCTCAAAGGCATGGTCCCAGGTCCTGGATGTATATCAGCATTGCTTGTGTA	GCTATACCCCTTTTTGGGGC	GGCTATACCCCTTTTTGGGGT	TTGCTCTAGACCAGGGTGGC	GTGGCTGCTATTTCTGGCTC	FWD
BICF2S23449078	high MAF (from Scandinavian panel)	20	0.4306	0.4167	0.4904	0.4943	GTA0332518	GA	G	A	CTAACACATACACCTATCCTTACACTTAGACTTAACGGCTCATGTCCTTTTTCTTTACCCACTGATTCCTATACAGAGGTTGCCTCTTGCTGATATACAGAAAACACTGTAGCAAACTCTACTGTCTATTACCAGATTCACAAACCAGAAAGGATTTTCTCAAAAACAATTGGCAACCTGTCATGACTAGACATGTGAA[G/A]CATCTCACTGATTGTAGGTACAAAACATCAAAGACACATAGCTTGGGTCATGAAAAAAGCTACAAGACAGTATGTGACTCTCTTCTACTTGAAAGAGTTTAATGTTAAAAAAAAAAAGAAAACAAAAACCAAAACACTCACACACACACACACACACACACACACACAACCCAACCCCAACCCCAAAAACCCAAC…	GTTTTGTACCTACAATCAGTGAGATGC	TGTTTTGTACCTACAATCAGTGAGATGT	GCAACCTGTCATGACTAGACATGTG	ATGACCCAAGCTATGTGTCTTTG	REV
BICF2P1285690	high MAF	21	0.4583	0.5833	0.4965	0.5001	GTA0279254	AG	A	G	TTCTAGTCACCAGATCCTGGCTGAGCTACTCCTAAAAACCTACAGCCTTGTCTGCATTTCATGTGGGTGATTAAAGCAAGGAGGACTTCATTCCCCATTCCTGCCTCTGAGTTTGTGAATAATCAAAGGCTAATTAGCCAGGGTCCCATG[A/G]GATGAGGATTTAGCCATGCAAGACATCTACGAGGCTCCAAAAATAAACTGAGAGGTGGATCTGAGTGCCAGCAGGGATCACTGGGGACGAGGTCAGCTGGGGCCGAACAGGGGTAGGTTTCTCCAGGGCCAGGCTGACCCTCCGGCTCAC	TCTTGCATGGCTAAATCCTCATCT	CTTGCATGGCTAAATCCTCATCC	GGCTAATTAGCCAGGGTCCCA	CCTCTCAGTTTATTTTTGGAGCCTC	REV
BICF2S23115265	high MAF (from Scandinavian panel)	21	0.4722	0.6111	0.4985	0.3136	GTA0332534	AG	A	G	ACCAGCTTTTATTCACAAGCCATATTTCTAAAGATTTAACCTATGATTCATCCCCTCAGGGGGACCAGGAATTCAGCCTCAGGTCCATTTTAGGAATGCTTATATTCCCGTTCCAGCAGTCACTGGGAGTGCTATCAGGGACACTGCACTTTTCTGCAGGGGTGAAGTTGTTTGAGAAGATAGGAAAACTGACAATGCC[A/G]TTCTCTTCCAGCAGGGACACATCTGCACATATTTCCTTCCATAATCCCAGGGCCAAGCCACCAAGCTTGCTTTCCTAGCCCCTATTTCACCTAAACTCAATTCAGTATTTCCTTTATTTCTATTCAAACATAAAAAGCCTTGAGGTACCTGGCTGGCTCGGTTGGTAGAGCATGCTGACTCTTGATCTCAGGGTA…	AGAAGATAGGAAAACTGACAATGCCA	GAAGATAGGAAAACTGACAATGCCG	CAGATGTGTCCCTGCTGGAAG	GGGACACTGCACTTTTCTGC	FWD
BICF2G630326701	high MAF (from Scandinavian panel)	22	0.5	0.4444	0.5	0.5157	GTA0279262	AG	A	G	AAAAGTCATCTTAAACAAATGGCAAGCAGCCAACCAGGTAGCCAAAGGAGGCAGGANGGTGCAAAAGCCTGGCTGGAAGTTAGCACAAGAAGCAGTACCTGGGAGATGATTCCAGAAAGTGGTGCTTTCCTACAGAGCTATTCCAGGGCC[A/G]TCTACTTCTGAGATGCACTTGTATTCAGGTTGAAGACACTTCTCCTCCAGATGCAGCTTACAGCACACTGAAAAAGCTGACTACAAGAAGTGACTGGGAGTCTGGCAGCACTCTCCTACCTTTAAAAACTAAAATTAAACCCAAATCTTT	CAGAGCTATTCCAGGGCCA	CAGAGCTATTCCAGGGCCG	GCTGTAAGCTGCATCTGGAGGA	CCAGAAAGTGGTGCTTTCCTAC	FWD
BICF2P57528	wolf-dog	24	0	0	0	1	GTA0281675	CT	C	T	CAGTAACACAACATGGCAGGTGGTATGGGTCTCTGCTCCTATCCCTTAGGTTGCTGTGAGAGCTGACAGCCTGGCTGTGAAGCAGAACACTAGACCTTAA[C/T]GTTCAAATCCAGCCCGGTCCTCATGCCCCTGGAAGAGCGTATCTGCGTCCTTGCTGCGCTGAACCTGCTGAGCACTGCTGTCACCACACCCGCTGGTCTT	TGTGAAGCAGAACACTAGACCTTAAC	TGTGAAGCAGAACACTAGACCTTAAT	ATGAGGACCGGGCTGGATT	TGTGAGAGCTGACAGCCT	FWD
BICF2P1259991	high MAF	24	0.3472	0.4167	0.4533	0.7139	GTA0279252	AG	A	G	CACTCCTAAAACAAAGCCACTTGTAAGAGGGTCGAAATGCCAATAGAGTAAGAGGCTCTGATCATCTTGCTAGTTAGCTGGAGAAGACCTGAAGAGAACAGGAAAAACCTGAAGAGAACAGTGCTTTAAGGACAGCGCTCCTTTCTATGA[A/G]AAAGTCCCCAGTGAGGCCCACAGTACAGAGATGCTCGGAACTCATGGTGAGAAACACTTCATCTCCTTTCATTGGCTTGCACCTTAGAATAATTCTGGGACCAAACTGGAGGAGTGTGTGGGAATTAAACTGACCGCTGGCCTTTAGTTA	GGACAGCGCTCCTTTCTATGAA	GGACAGCGCTCCTTTCTATGAG	TGTACTGTGGGCCTCACTGG	AAAACCTGAAGAGAACAGTGCTTT	FWD
BICF2P594144	high MAF	24	0.3194	0.4167	0.4348	1	GTA0279265	CT	C	T	TCCCCCCCACCCCTACCCCACCCGTAAAAGTGCTTACAATGAACAGGGATTCTTTATCAAAGATCCAAAGATACATGGACAAAAAAGTTTCAATTCTCAATGCCTAATGTGTGCACATAAAACAGGCACAAAGAAATAAATGTGTATCCT[C/T]GTAATTCCTCTATCACAAATATAGCAGAAGCAGCATTCTGTACAGTAAAATGCAATCATGGAAAAAAATTCTCTAGATCATTTGGAATACTTAAAAATGCTCTTTAACTTTAAAATGCATAGTGATCAGGAAAAGAATACTTAGGCAAGA	AGGCACAAAGAAATAAATGTGTATCCTC	CAGGCACAAAGAAATAAATGTGTATCCTT	CAGAATGCTGCTTCTGCTATATTTGTGA	GCCTAATGTGTGCACATAAAACAG	FWD
TIGRP2P316120_rs8905869	high MAF	24	0.4861	0.4167	0.4996	0.3292	GTA0332471	CT	C	T	CTTTAAATGAAAGCAACAACCAAAACCCATTTATTGCCTCTGTATTCCTTACAGGATACAGTCCAAAGTCTTTAAGCTACTATTTAAGGACTTTTAAAGTTCTTATCTGCACAGCTCCCTTCCCAGCTGGATTTCCTTTACTGTCTCTCA[C/T]GTGTCCTAAACCTCAGCCACACTGGCCAAGACGAGTATGAAGCCTTCATTTGCTGTTTCACCTGAAGAAATCCTTCTCTGCAAAGAGCAATATGAATGTCCCTTCTGGGAAAGCTTTCTCCAGTCCATTCAGCTGTCTCTCCTCAGCTTC	TGGCTGAGGTTTAGGACACG	GTGGCTGAGGTTTAGGACACA	CCCTTCCCAGCTGGATTTCCT	GGCTTCATACTCGTCTTGGC	REV
BICF2P1445452	high MAF	24	0.4722	0.7222	0.4985	0.01738	GTA0332491	GC	G	C	CAATTAAGAACATGATAGAATCGCCAAAGGTAAATAGAATCTGCAAAATAAATTGGTCAATTGTGCAATGTGCCCAAGGTTGACATGTTCTCCAGCGTTTGGTAAAGACAGAAGACAAGGACAAATTTTGAGAACCTTGCTGTCTCTCCACCAGCCTCCCTGCCACTCCTCCCTTTGTTGCCTGCCTTCTGTTTCACTG[G/C]CCTCCTTCTCCAATTCTAGAATTCCTGGCAGAGATTGGACAGAGTCACCAGGCCATGGGTAGCGTCACCTGCTTCTGCTCTGGCGACCCCTCTCCCCTCACCAGAAAATATCTTGGTCAAGCTCCACCTACGCTGAGCAGCTGCCACTATTTCAAGGATCTGGCAATGAGAATACACTGAGCCCCAGCTTTGAAA…	CCTGCCTTCTGTTTCACTGG	CCTGCCTTCTGTTTCACTGC	CTCTGTCCAATCTCTGCCAGGA	CCACTCCTCCCTTTGTTGC	FWD
BICF2G630500946	high MAF	24	0.5	0.4857	0.5	1	GTA0332475	CT	C	T	TCCCAAAGTCTGAAGGAGCCTTAGGCACCTTCTAGAACTTCTGGCTGCCTCGCCCATTCCAACCCCCACTGCCTGGGCAGAAGGGCACAGCTTTCAGTCCTAGCTTCTGGCAGGAGTGCAATCCAGAAGGCCCTTAGCTCACCTCCCACT[C/T]TTGTGCAGTAAAAAGCACCTGTCCCAAACTACCTGGCAAACTTCAATGGCCAGTTTGCCATAGCCACCTGCTTCCCAGTCCAGGCCTGTCTGCTGACCTCTCATTTGTCAGGCCTCAGAGCAGGTATTATGGCCTTTGGAAGGCCTTCTC	ACAGGTGCTTTTTACTGCACAAG	GACAGGTGCTTTTTACTGCACAAA	TCCAGAAGGCCCTTAGCTCAC	CCATTGAAGTTTGCCAGGTAGTTT	REV
BICF2P625465	high MAF (from Scandinavian panel)	24	0.4861	0.5278	0.4996	1	GTA0332514	AG	A	G	TGTATCTAGTAAGGTAAAACCCTGGGAAACAAGGCCAAGCTGCTTGGCTTTGAGCCTATCCTGTAAACCACATCCAGGTACTGCCGTCTACGGGCATGACACATTATAGGATAGACGGGAGGCTGGAGAGGTTGGTGTACATGCTAGATCCTCTCTGCTAACAGGCTCACTTTCCATGTCTAGGATGGGAGGGTGAGAT[A/G]TATTCTCTTGCCAGAGGAAAGCACGTTCTCCAACTGCCTCTGCTTCTTGACTCAAGTCCAGAGCCAATCACCCTGATAATATCTTTTGCCCTTGGAGACGGTCCCTTCATTATGCCCTTCTCTTATACACCTTCCCTACTGTGTTATCAATGGGTGTCTTTGAGTGAGGCAGATGTTCGAAACACTAGGAATTGC…	TGCTTTCCTCTGGCAAGAGAATAT	TGCTTTCCTCTGGCAAGAGAATAC	CCTCTCTGCTAACAGGCTCACT	CAGAGGCAGTTGGAGAACG	REV
BICF2G630100094	wolf-dog	25	0	0	0	1	GTA0281682	AT	A	T	TTAACAAATCACTTCTGTTGTAAAGAATAAAATTACATGGACTCTGGGCCATCCTGGAAAATGCAGGCCATATGGTCACCATAGGTATAGGTGACAGGCT[A/T]CACAAGAAAGCACTTTATAGGTTTGCCAATTTGCCACCTAATTTTAATCAAATACTTGGGTATGTTAAAGAGGCAAGCCTTTCCTGTGGGATGGTAGTAA	ACCATAGGTATAGGTGACAGGCTA	CCATAGGTATAGGTGACAGGCTT	GGCAAATTGGCAAACCTATAAAGTGC	AAAATGCAGGCCATATGGTCA	FWD
TIGRP2P324877_rs8591064	high MAF	25	0.4444	0.5	0.4938	1	GTA0279215	AG	A	G	ATTTCAGGTGAAAAGGTGTGAAACTCAAGTTTTGATGGAAATGTCTCAGGAACAACAGCCCTCAACCCCTGAGTCGTGGCACCAGAGTAGAGCCACCAGTTATGAAGTACAAGTTATTGCTAGCAATAACATCAAGATCCACAGGTGAGG[A/G]ATTATTGTCTTTGCTTTTTAAAAGAATAGAAATTGGAACTCTCTCAGTAATCCCCATAATAAGTGACACCGTCATTCCTTTGCACACTTCTATGCTTTCTTGAATGTCAGTGGGACAAGTGGAATCAGAAAGGCATGCCAAGACTGGGGA	CATCAAGATCCACAGGTGAGGA	ATCAAGATCCACAGGTGAGGG	GGGATTACTGAGAGAGTTCCAATTTCTATTCT	GCCACCAGTTATGAAGTACAAGTT	FWD
BICF2P95487	high MAF	29	0.4028	0.4722	0.4811	1	GTA0279208	CT	C	T	ATATAACTGCTTCTTTCCAGATATCCCATAATACAAATGACTCACTGGTTTGTACAAAGGCATTCCTAAGACCTCATTTATTTCAAATAACTGCAAATTCCAGAAGCCAATGAAAATATTTTCTATTGTTTGAAAACTTTAAGGAAAGAA[C/T]GTTATGTTAAATCCCCAAATTAATACCAGCTTCACTTTTTGGCTATGTTTAAATTTAAACTAGCTTCACTTTTCAAATATATTTAAATGTAAAAACTTCAAACTCACCTTCAAGTGTTGAAATGTGCGCTTACGATAGTCACACCACTCC	GCTGGTATTAATTTGGGGATTTAACATAACG	GCTGGTATTAATTTGGGGATTTAACATAACA	ACTGCAAATTCCAGAAGCCAATGAAA	ATAGCCAAAAAGTGAAGCTGGT	REV
BICF2P326745	high MAF	29	0.4028	0.4722	0.4811	1	GTA0279302	AG	A	G	CTCTAAATTGTGGTAGTAATTGTCAGAGCCATACAACTGAAAATACAACTACTCTTTTTTTTTTTCTGTATTCATAAAGTCCATCATATAGAATTCGATGACACTACCAGAAACTCTCATCCAGGGCCCTAATGGTGTTTGAGAGTGCTG[A/G]GGCACAGTTTTGGTTGTCAGGGTGCCTGGGGGTGTGTTTAGTGCCCAGCGCCAAAAATGGTAACAGCCTACACGCCTGAGGCAGTCCCTCCCAGTAAAGAACTCCATCCAAAAAGCCCACAGCCTGGTCCCTCCCCTCACTGGGAAACTT	CTGACAACCAAAACTGTGCCT	CTGACAACCAAAACTGTGCCC	ATCCAGGGCCCTAATGGTGT	GGGCACTAAACACACCCC	REV
BICF2G630404144	high MAF	30	0.4583	0.4167	0.4965	0.331	GTA0000141	AC	A	C	NCACTGTGGGGTCTTTTATAAGTTGTTTCTTGCTTGCCCTGGTTGCCTTCTATGAAGCAAGGGTTCAAATATGCCTTTTCACCTAGGATCAAGAGTAAGTGCTTCTTCGGTCTCTTTTCTGGATGGGAATGCACTGGGAGGAGAGAGTGC[A/C]ATGAGGCCACCCATCTGCATTGTTTTCTGACATGGAATTTGTCTCTATATCTTCCTCTCTAGCTTGCTCAATGCTTTCAGCTCCTGCCTTCTTGCCACTGGTGTCTCCTTGCCCTGTGATCAGCTCTCATCTGTCTGCCATCTGTCTCTA	GCAGATGGGTGGCCTCATT	GCAGATGGGTGGCCTCATG	CTCTTTTCTGGATGGGAATGCACTG	ACAAATTCCATGTCAGAAAACAATGC	REV
BICF2G630401151	high MAF (from Scandinavian panel)	30	0.4444	0.5556	0.4938	0.7346	GTA0332515	CT	C	T	GGCTTTGACTACTCAGCACCAGGTTTGACCTGAAGCTCAGAGCTTGACTAATCCTGAGAAGAGAGATTCAGTTCTGACAAGCTTGTCTCATCTAGGGTGCTCTTTTCTCTAGCTACCAATGATACCGCAATTTTAAATCAGTCTTCTCAAGGGCCTTTATTATCCAGGGCTTGAAGAGGTGGTTATGAACTTAATGGCC[C/T]CTACACAACCTGGTTAAGGTCTTAGCAGTTTGGAACTTCTTTTTCATTTATTTTTTAGCAGACTAAGACATGAAATATAAAAATCTAGCAGAGGGAACAGAGCTGATAACAGGGAAAGAATGAACCTGCCTTTAGAAAGTCAATTTCTCCACATCTGTTGTTATGGGATTCTTTCTTTCTTAGCCAGTTTTCCAG…	GGTGGTTATGAACTTAATGGCCC	AGGTGGTTATGAACTTAATGGCCT	TGCTAAGACCTTAACCAGGTTGTGT	GCCTTTATTATCCAGGGCTTGAAG	FWD
BICF2P970864	high MAF	31	0.2917	0.4722	0.4132	0.686	GTA0279268	AG	A	G	TATAACGCCTGCGGAAATTAAAAGTCCATTTAGTGAGTGACATTGTAAGGGAATATACTGTTTAGCTGCCCAGATAAGCTGGAGAGGGCGGTGTCTCCTTTATGAAGTTGCTAAGATCCAGAGTCTTTGGTCTTTGGAGAAGCAGAAGTC[A/G]GTTTTGTCAGTTCACCAAGATTGAGTCTCTCCCAAACTGGAGTCATATTGGTATTTTATTACTTATAATGTGAAAGACCCACTTAAAAGAATTGGGCACCCACAGNCTTTAGTCAGGNCAGCCTTTCTTTGTTGGTAGCTCTGTAGGGAA	CTCAATCTTGGTGAACTGACAAAACT	CTCAATCTTGGTGAACTGACAAAACC	AGGGCGGTGTCTCCTTTATGAA	GACTCCAGTTTGGGAGAGACT	REV
BICF2G630598300	high MAF	32	0.4861	0.6389	0.4996	0.1797	GTA0147800	AC	A	C	AATGAGTAAACAGGCAAGTGTAATAATGCATCCTTATTAGGACAAGAGCTCAGAAAAAAAGGCTCCAATCCTGTAAAGGGGGTCTTGAGGATCTGATGTCAGAGAGAACCAAGCAATAGGCAAGTAAGCGGGCAACAACAGAATGCCTCT[A/C]AAGCAAAGGAAATAGCTTTAAAGAAGACCAAAGTGAGGATATATTTCTGGATCCACACACAGCATAAGGTGAGTAGGAACAAATTTGTTAATATCCGCTGCATATAGGACATGTGTATGATGTTGTATCTACATAAGACTATGTGCTCAT	GGGCAACAACAGAATGCCTCTA	GGCAACAACAGAATGCCTCTC	CCTCACTTTGGTCTTCTTTAAAGCTATTTCC	CCAAGCAATAGGCAAGTAAGCG	FWD
BICF2P97596	high MAF (from Scandinavian panel)	33	0.3889	0.6111	0.4753	0.1595	GTA0332547	GA	G	A	TCATGCCTTTGTCAATATGCACTTCTAGAATCTTCTTCTAACTATCTTCCTTCTGTTGCAGCTTTTACATCTGTCTTTAGGACTGATCCATTCCCCATGGCCCTGGCACTCCATACACACAGATTGAATTTGCTGAACCATTCCAGATCCTCTGATGAATTCTTATTTGCATTCCAGTACCTCGGCAATTGGGACATTC[G/A]GCTGCTCCTTTCTTGCTACCTCAGCCTTCACATTTAGCACAAATCACATTCTTTTGCAGAGCTAGTTTTCTTGTTGCACCATTATATAAATCTAAGGTTACTGAGAGCTGATGCACAACATTTATACCTCTCCTTTCTCTCTGCATCCTGCCTCCTCCTCCAAAAAACATATCAAAGATGTCTGTGGGGGAGCCA…	GTAGCAAGAAAGGAGCAGCC	GGTAGCAAGAAAGGAGCAGCT	TGCATTCCAGTACCTCGGCA	TTTGTGCTAAATGTGAAGGCTGA	REV
BICF2P822762	high MAF	34	0.4722	0.6111	0.4985	0.3136	GTA0332476	CT	C	T	CTCCGCAGAGGATTGCGGTGAAGCCCGCNGCCTCGTGTGTCCGGTCGCGTCTCCCGTGGCCCAGACACGCCTTTACCCGCGGGCACCTGTCCGCTCCGGCCCTGCCCTGAGCCCGGGAACTCCCCTACACAGAAACTGAGTTAATGGACC[C/T]GACAATGGATCAGAAAGGAACGCACGTCGCACCCGAACTGAAGTGAATTGAATCGAGTTGGAAGTGGGACTGAAGTACAATCGAGAAGCCGGGCGGGCGGNTGGTGGAGACAGGCAGGCGGGGTGCACAGACCTGTGTTTCCTGTTTCTG	CGTTCCTTTCTGATCCATTGTCG	CGTTCCTTTCTGATCCATTGTCA	CGGGAACTCCCCTACACAGA	CTTCAGTTCGGGTGCGAC	REV
BICF2P1326567	high MAF	35	0.4861	0.3056	0.4996	0.02139	GTA0279233	AG	A	G	ACTATCACAGAGCTTCACAGCTGATGGAGATTTAAAAATAGACAGCTTTTATTCCTTGCTTACTTCACTTATGCTCAATGTCAGGTGCTAAAAATCTCCAGTGTTCAGAAGCACCCAATTACCAATAATGGTATCTAGATGTTTGTCTTT[A/G]CATTCTGAGTCTCAGTTTTTTTTTCAAGGTTTGGGTGGAAATAAAACATCTGTGCTAACTGAATTCAATGGAAACATACACCAACGATACCAGATTGGCCTCTGAACACCGAAGTAGATTAGACTAAACATTTCACCACACCCTCTTAAA	CAATTACCAATAATGGTATCTAGATGTTTGTCTTTA	AATTACCAATAATGGTATCTAGATGTTTGTCTTTG	CACAGATGTTTTATTTCCACCCAAACCT	CCAGTGTTCAGAAGCACCC	FWD
BICF2P1252224	high MAF	35	0.4861	0.4167	0.4996	0.3292	GTA0332482	CT	C	T	CTCTGTGTTGGCTGCTCTACCTGGGGCACCAGCTGCCACTTCCTTGCCTCATGAAGAACTCGGGCCAGCTAAGCTGGGAACCCAGACTTCTGGGTCTTGTGACAACCAAAGCACGCTGACACTACCCCATGCCAAGAGAAGAGGAGCAGA[C/T]GATGAATGAGCCTTCAGGTTATGTTCAAGAAATTTCACGAGGGTCTCTTGCTGACGCCATTACTCTGTCTCCCAGATACTTATCTCCGTATCAAGGTGAATCTTTATCAAGCAGAAGGGAAGATAAACAGAACTGTTAGAGAAGGGAACT	CATAACCTGAAGGCTCATTCATCG	ACATAACCTGAAGGCTCATTCATCA	GCTGACACTACCCCATGCCA	AGACCCTCGTGAAATTTCTTGAAC	REV
BICF2G630761659	high MAF (from Scandinavian panel)	36	0.4444	0.5	0.4938	1	GTA0332494	TC	T	C	TGGTGAGCAGGGTTCTGACCCAGGTGCCCCTCTTCCCAGCCCCTGCGTGCTGTTGATGAGATCGGGGGTTGTGCACCCCACTTAGGGGGCCTGGGAGGGCTCAGGTGCTGCATGACGCCAGGCTGAAACTCTGCTCCGCCTCCAGTTTTCCGCAAACCCCACCGCTACTGGGACGGTCTCTCAAGGGGTACAGAGCCCA[T/C]CTGGGCAGGAAAGTGGGGAGTCCATATCTGAGAATAATGGGAGCAGAGCGGGGATGGAGCAGAGAGGGCGGCAAGGAAACCCAGGGGCAGGAGCAGGCTTGGATGCCTGGGCATTTAGCAGGAGACGGGCTGAGAACCCTGTGCGTCTCGTGTGGCATCAGATGTCTGAGGAACTTCTGGGCTGTGGCTTTCATC…	CCCACTTTCCTGCCCAGA	CCCACTTTCCTGCCCAGG	GCTACTGGGACGGTCTCTCA	GCTCCCATTATTCTCAGATATGGAC	REV
BICF2G6307132	X chromosomal	X	0.2917	NA	NA	NA	GTA0279318	CT	C	T	AGAGACAGGGACAGATAGACTGGATTTGGGGACTAATTTAACACTCACAGAAAAAAAAGTGGAGAAAAGGGACGGGTAAGTAACGTAGTAACAAGAATAGAGAAGTGGAAAAGGTAGGGATTTAAAAAAGGAAACAGAAAAAAGAAGATA[C/T]ATGGCATAAAGTAAGATAAGCAGGAGACCAGGAAAAATGAGAAAAACATGGTAAGTGTAAATTTTCTAGCCAAGTCAGGAAAGTCCCTTCCAAAACTCAGAACTCAAATATTCAGTGTGGATAGCATATGCATGCCCTTGCTTCTGTGTC	TCTCCTGCTTATCTTACTTTATGCCATG	GTCTCCTGCTTATCTTACTTTATGCCATA	GGTAGGGATTTAAAAAAGGAAACAGAAAAAAGAAGAT	CCATGTTTTTCTCATTTTTCCTGGT	REV
BICF2P192566	X chromosomal	X	0.1806	NA	NA	NA	GTA0279347	CT	C	T	TTCTGTGAAGTAATTCCTCCTAGTGTCTTCCTAGGACAGAACATCCTTTCAGTGTATGAAGCCCTTGTCAGGAAGCATTCCCAAATTAACCCCATTTCTCCCATTCATATCCTTCTTCTGGATTGACTCAATTTGCTCCAAAATGGCTTC[C/T]TGTAACAACGATTCACTTGGTGCCAATTATGTGCAGAGCTTTTATAGCTGAACTATGAGATCACAAGAAATAATCCTACCTCTCCATGACATCCAAATGCCACATCCCCCAGAAGGCTTTCTCTGTTCATTTATTTGGAATTACATCCTT	TCAATTTGCTCCAAAATGGCTTCC	TCAATTTGCTCCAAAATGGCTTCT	GCTCTGCACATAATTGGCACCA	CCATTCATATCCTTCTTCTGGATTGA	FWD
BICF2P352871	X chromosomal	X	0.3611	NA	NA	NA	GTA0332478	CT	C	T	TGTATTAGATGTGAGGTTTATTACTACAATTGATATTGGTCTGATTGTCAGCGAAAAAAAATCATCTTAAGAACTTTGACTACTAGATAAATGTATTGGGTCCTGCCTTCCCATGCTCTTTATCCAATAATGCAAAAAGAAGAAAGCTTT[C/T]ACGAAGTACTGGTGTTTGAAAGTGGAGCAATGCAGTATTCTATTGTTTTAATAATGCCTATCTTGCCTGAAACATTAAGAAAACAATTTAAATCTCCTAAGGCAAGTGTTTTTTATCAATCTGTACTTATCTTGCCACCTAGTGTTGTAG	CACTTTCAAACACCAGTACTTCGTG	CCACTTTCAAACACCAGTACTTCGTA	TCCTGCCTTCCCATGCTCTTT	ACAATAGAATACTGCATTGCTCCAC	REV
BICF2G630532118	X chromosomal	X	0.08571	NA	NA	NA	GTA0332488	CT	C	T	GGCTGACACCCTCTGGGTACATTCTGTGATTAACAAGCTCAGATATTTGAGGAGCCAAACAAGTCAATTCTGGGTATGTCAGCTTTGGACCTCAGTCCTTTCTGTGAATAGGAAGCTCGGATCCACTGAAGGGCAGAAACCTCTATTAGT[C/T]CCTGAGGATACTTGGGGTTTCTGGTTCCTGCCACAGTGGAAAACAGCACGAGTCACTGACTTGCCCAAAAGCAACCCTGGAGAAACTACAGAGGGAAATGTGAATTCCAGAAACTGCGGCACAGCTATGAAGACCTATGGCAAAAAGGAA	TGAAGGGCAGAAACCTCTATTAGTC	CTGAAGGGCAGAAACCTCTATTAGTT	GTGGCAGGAACCAGAAACCC	AATAGGAAGCTCGGATCCACT	FWD
BICF2G630532567	X chromosomal	X	0.1667	NA	NA	NA	GTA0279306	AG	A	G	TGTAGATAAAGCTTTTTTTTCCTTAAAGAATTGTTTACTGTTATAAGAATTTCTTACAANAAACTCTACTAGACAATCAACCTTCTGGTCAAGTTCCAGGGAATTTAATGTAGTATGAACTCAATGTGTATTAAGGAAACCACAAAATGA[A/G]TAATATGTGGTCATTCCATGGGTGAGCTCATGATCTAGGTATCATTTCCATGGGGATAACAAGGAGCATTTCACCCTGTAATACTAGAGAGTCAAGTTATCGTAGGATGACAGATACTTTCTATCAAGTCTCAGCTTAGTTTCATATTGA	TCAATGTGTATTAAGGAAACCACAAAATGAA	TCAATGTGTATTAAGGAAACCACAAAATGAG	GCTCACCCATGGAATGACCAC	GGTCAAGTTCCAGGGAATTTAATGT	FWD
BICF2P389125	X chromosomal	X	0.4722	NA	NA	NA	GTA0279217	AG	A	G	CCTGTGACATAAATGATATGCTTGGTACAAAGCTATCAGAAACTTAGGGACCCAGATGAAGGCTCTGCGCATGCTCATCGGTAGCTCCTGTAGGTCATGAGGTACCCAAAGCGTTAAAACAATAAAACCTTACTGACTGGGACCCAAAGC[A/G]ACAATGTTTCTACGTTAGCCTTGAGGGTCACAATTCCAGACTNATTCTGCCCAGATCTTTTGCTAATATCTCTATTAATTCATGTGGGCTATGGATTGACACAGCGATGAAACAAATGGGAGGGCTTTGGGAAAATATGTCAGAGGGGAA	CTGACTGGGACCCAAAGCA	TGACTGGGACCCAAAGCG	AGTCTGGAATTGTGACCCTCA	CCCAAAGCGTTAAAACAATAAAACCT	FWD
BICF2S23244310	X chromosomal	X	0.1389	NA	NA	NA	GTA0279242	CT	C	T	ACTCAGATGTGGTTAGAGTCCCAAGGCCACAAATTAAGTGGTGGAGTGTAAAGTGATGTTTAGAGAGAATTTGAATTCAGTAGTTGGAGAAATGCAGGAAGGTGTCAACTAAGGAGCATTTAAGTTTTCTCTCCCCTGGGCAAACACCCC[C/T]CTCTTCCCCACCATCCTAATGTTCTACTGGATACTTACCAGGAGCTTTGTACATGTATATCATTGGTTCTCTTTCAAATAATCTTTCAAAGTTTGCTTACTTATGACCTACACAATTCCAACCTCCCTTGTCCTGCTGAGTGTTCTGAAG	CTGGGCAAACACCCCC	CCTGGGCAAACACCCCT	AGCTCCTGGTAAGTATCCAGTAGAACA	GGAGCATTTAAGTTTTCTCTCCCC	FWD
BICF2P1098274	X chromosomal	X	0.4028	NA	NA	NA	GTA0279225	CT	C	T	AAGATCAAGGTGGCCTCAGTTCTCCACTGTTAATTTTACCATTCCATATCTGTGGGATTAAGGATGAAGGCCAATCCTCTATAGCTTCTTCATGCTGAAATAATGCATAGTCAGGACCTTGGAATGGAATATGTTAACCTGGGTTTGGAG[C/T]ATTTCTTTAGGCACAACGATGTGGCTNGCTTGCACAGTTTTGTTATATACCTTGTAATGAGCTTAATTCCTATGTAAACACATAGTGCCCCTAGCATGAGGATGAATCCTAATTTTAGAATGCCTTCTAATATGGACCCAAGTCCTGATG	CCACATCGTTGTGCCTAAAGAAATG	CCACATCGTTGTGCCTAAAGAAATA	AGGACCTTGGAATGGAATATGTTAACCT	CAAGGTATATAACAAAACTGTGCAAGC	REV
BICF2S23042373	X chromosomal	X	0.1667	NA	NA	NA	GTA0279276	CT	C	T	AGTAGCTAGCTTAGGAGATAACTCTGCTGTAGGTGCAGGCAGCCTAGGGGAAGAAATGGTATGAGTTGCCTAGGTAGAGGTAGGTTCCAGCCTATGGAAGGCCTGGTAGAGGTATGTGGATGCAGACAATAGCCAGCCTATTAGAGGGAC[C/T]CGAGGACCTATATGGGTATAGGATTCAGACAACCTATATGGAACTAGACAGTATATGATGCTTGGTAGACATATGTGTCCTAGAGGATTGCTGTGCAGGAGTTGCATATGTGGAAATTACAGCTGGCCTTCTGTAACCTCTAATAGGGAG	TCCTATACCCATATAGGTCCTCGG	AATCCTATACCCATATAGGTCCTCGA	GGATGCAGACAATAGCCAGCC	AGTTCCATATAGGTTGTCTGAATCCT	REV
DBY7	Y chromosomal	Y	NA	NA	NA	NA	GTA0177650	AA	A	A	GGTCCAGGAGAGGCTTTGAAGGCTGTGAAGGTAAAGATTGATTTCCCTCTAAAATAAGTTGTTGGCATAGAAAAAGCTTCATAAATATAAGTTGAGACCTTCCTTTTAAACAATGGCAAATATGTTTTATTTCAGTTCCTTTGAGTGT	TGCCATTGTTTAAAAGGAAGGTCT	TGCCATTGTTTAAAAGGAAGGTCT	GGTCCAGGAGAGGCTTTGAA	AAAGGAACTGAAATAAAACATATTTGCCATTG	REV

## Sheet: S Table 2
Supplementary Table 2. Sample types and their uses
Sample ID	Species	Genotyping method	Additional Info	Error rate calculation	HW, MAF, LD	PCA	Pedigree	Sexing
11824	wolf	Illumina HD Canine Chip		x		x
11824	wolf	Monitoring SNP panel		x
13234	wolf	Illumina HD Canine Chip		x		x
13234	wolf	Monitoring SNP panel		x
CL367	wolf	Illumina HD Canine Chip		x		x
CL367	wolf	Monitoring SNP panel		x
CL356	wolf	Illumina HD Canine Chip		x		x
CL356	wolf	Monitoring SNP panel		x
CL364	wolf	Illumina HD Canine Chip		x		x
CL364	wolf	Monitoring SNP panel		x
Cl351	wolf	Illumina HD Canine Chip		x		x
Cl351	wolf	Monitoring SNP panel		x
CL297	wolf	Illumina HD Canine Chip		x		x
CL297	wolf	Monitoring SNP panel		x
CL332	wolf	Illumina HD Canine Chip		x		x
CL332	wolf	Monitoring SNP panel		x
CL357	wolf	Illumina HD Canine Chip		x		x
CL357	wolf	Monitoring SNP panel		x
CL363	wolf	Illumina HD Canine Chip		x		x
CL363	wolf	Monitoring SNP panel		x
V39	wolf	Illumina HD Canine Chip		x
V39	wolf	Monitoring SNP panel		x
CL328	wolf	Illumina HD Canine Chip		x		x
CL328	wolf	Monitoring SNP panel		x
V19	wolf	Illumina HD Canine Chip		x
V19	wolf	Monitoring SNP panel		x
V50	wolf	Illumina HD Canine Chip		x
V50	wolf	Monitoring SNP panel		x
V53	wolf	Illumina HD Canine Chip		x
V53	wolf	Monitoring SNP panel		x
JUU_15001	wolf	Monitoring SNP panel	westernFinland		x			x
KAR_15003	wolf	Monitoring SNP panel	westernFinland		x			x
PM_19074	wolf	Monitoring SNP panel	westernFinland		x			x
POY_006	wolf	Monitoring SNP panel	westernFinland		x		x	x
PYH1_15015	wolf	Monitoring SNP panel	westernFinland		x		x	x
REN_16006	wolf	Monitoring SNP panel	westernFinland		x			x
REN_16007	wolf	Monitoring SNP panel	westernFinland		x			x
TEN_15002	wolf	Monitoring SNP panel	westernFinland		x			x
W_026	wolf	Monitoring SNP panel	westernFinland		x			x
W_031	wolf	Monitoring SNP panel	westernFinland		x			x
W_034	wolf	Monitoring SNP panel	easternFinland		x			x
W_039	wolf	Monitoring SNP panel	easternFinland		x			x
W_043	wolf	Monitoring SNP panel	easternFinland		x			x
W_056	wolf	Monitoring SNP panel	easternFinland		x			x
W_107	wolf	Monitoring SNP panel	westernFinland		x			x
W_110	wolf	Monitoring SNP panel	easternFinland		x			x
W_111	wolf	Monitoring SNP panel	easternFinland		x			x
W_127	wolf	Monitoring SNP panel	westernFinland		x			x
W_130	wolf	Monitoring SNP panel	easternFinland		x			x
W_131	wolf	Monitoring SNP panel	easternFinland		x			x
W_137	wolf	Monitoring SNP panel	easternFinland		x			x
W_145	wolf	Monitoring SNP panel	westernFinland		x			x
W_178	wolf	Monitoring SNP panel	easternFinland		x			x
W_179	wolf	Monitoring SNP panel	easternFinland		x			x
W_180	wolf	Monitoring SNP panel	easternFinland		x			x
W_181	wolf	Monitoring SNP panel	easternFinland		x			x
W_184	wolf	Monitoring SNP panel	westernFinland		x			x
W_187	wolf	Monitoring SNP panel	easternFinland		x			x
W_195	wolf	Monitoring SNP panel	easternFinland		x			x
W_196	wolf	Monitoring SNP panel	easternFinland		x			x
W_197	wolf	Monitoring SNP panel	easternFinland		x			x
W_199	wolf	Monitoring SNP panel	easternFinland		x			x
W_217	wolf	Monitoring SNP panel	easternFinland		x			x
W_264	wolf	Monitoring SNP panel	easternFinland		x			x
W_266	wolf	Monitoring SNP panel	easternFinland		x			x
W_268	wolf	Monitoring SNP panel	easternFinland		x			x
AM079	dog	Illumina HD Canine Chip	Alaskan Malamute			x
AM050	dog	Illumina HD Canine Chip	Alaskan Malamute			x
AM059	dog	Illumina HD Canine Chip	Alaskan Malamute			x
AM075	dog	Illumina HD Canine Chip	Alaskan Malamute			x
AM154	dog	Illumina HD Canine Chip	Alaskan Malamute			x
ACS222	dog	Illumina HD Canine Chip	American Cocker Spaniel			x
ACS236	dog	Illumina HD Canine Chip	American Cocker Spaniel			x
ACS242	dog	Illumina HD Canine Chip	American Cocker Spaniel			x
ACS245	dog	Illumina HD Canine Chip	American Cocker Spaniel			x
ACS033	dog	Illumina HD Canine Chip	American Cocker Spaniel			x
AKT003	dog	Illumina HD Canine Chip	American Hairless Terrier			x
AKT012	dog	Illumina HD Canine Chip	American Hairless Terrier			x
AKT044	dog	Illumina HD Canine Chip	American Hairless Terrier			x
AKT046	dog	Illumina HD Canine Chip	American Hairless Terrier			x
AKT055	dog	Illumina HD Canine Chip	American Hairless Terrier			x
AUK014	dog	Illumina HD Canine Chip	Australian Kelpie			x
AUK016	dog	Illumina HD Canine Chip	Australian Kelpie			x
AUK039	dog	Illumina HD Canine Chip	Australian Kelpie			x
AUK105	dog	Illumina HD Canine Chip	Australian Kelpie			x
AUK133	dog	Illumina HD Canine Chip	Australian Kelpie			x
AUT029	dog	Illumina HD Canine Chip	Australian Terrier			x
AUT073	dog	Illumina HD Canine Chip	Australian Terrier			x
AUT148	dog	Illumina HD Canine Chip	Australian Terrier			x
AUT342	dog	Illumina HD Canine Chip	Australian Terrier			x
AUT428	dog	Illumina HD Canine Chip	Australian Terrier			x
BAR009	dog	Illumina HD Canine Chip	Barbet			x
BAR030	dog	Illumina HD Canine Chip	Barbet			x
BAR047	dog	Illumina HD Canine Chip	Barbet			x
BAR069	dog	Illumina HD Canine Chip	Barbet			x
BAR092	dog	Illumina HD Canine Chip	Barbet			x
BGL028	dog	Illumina HD Canine Chip	Beagle			x
BGL120	dog	Illumina HD Canine Chip	Beagle			x
BGL150	dog	Illumina HD Canine Chip	Beagle			x
BGL020	dog	Illumina HD Canine Chip	Beagle			x
BGL023	dog	Illumina HD Canine Chip	Beagle			x
BPG593	dog	Illumina HD Canine Chip	Belgian Shepherd Dog			x
BPM005	dog	Illumina HD Canine Chip	Belgian Shepherd Dog			x
BPM257	dog	Illumina HD Canine Chip	Belgian Shepherd Dog			x
BPM318	dog	Illumina HD Canine Chip	Belgian Shepherd Dog			x
BPT267	dog	Illumina HD Canine Chip	Belgian Shepherd Dog			x
BIF465	dog	Illumina HD Canine Chip	Bichon Frise			x
BIF346	dog	Illumina HD Canine Chip	Bichon Frise			x
BIF493	dog	Illumina HD Canine Chip	Bichon Frise			x
BIF534	dog	Illumina HD Canine Chip	Bichon Frise			x
BIF548	dog	Illumina HD Canine Chip	Bichon Frise			x
BC027	dog	Illumina HD Canine Chip	Border Collie			x
BC1094	dog	Illumina HD Canine Chip	Border Collie			x
BC1320	dog	Illumina HD Canine Chip	Border Collie			x
BC689	dog	Illumina HD Canine Chip	Border Collie			x
BC989	dog	Illumina HD Canine Chip	Border Collie			x
BOR027	dog	Illumina HD Canine Chip	Border Terrier			x
BOR204	dog	Illumina HD Canine Chip	Border Terrier			x
BOR223	dog	Illumina HD Canine Chip	Border Terrier			x
BOR148	dog	Illumina HD Canine Chip	Border Terrier			x
BOR249	dog	Illumina HD Canine Chip	Border Terrier			x
B034	dog	Illumina HD Canine Chip	Boxer			x
B060	dog	Illumina HD Canine Chip	Boxer			x
B095	dog	Illumina HD Canine Chip	Boxer			x
B123	dog	Illumina HD Canine Chip	Boxer			x
B149	dog	Illumina HD Canine Chip	Boxer			x
KBT006	dog	Illumina HD Canine Chip	Bull Terrier			x
KBT021	dog	Illumina HD Canine Chip	Bull Terrier			x
BUL180	dog	Illumina HD Canine Chip	Bull Terrier			x
BUL075	dog	Illumina HD Canine Chip	Bull Terrier			x
BUL078	dog	Illumina HD Canine Chip	Bull Terrier			x
EBD012	dog	Illumina HD Canine Chip	Bulldog			x
EBD013	dog	Illumina HD Canine Chip	Bulldog			x
EBD033	dog	Illumina HD Canine Chip	Bulldog			x
EBD073	dog	Illumina HD Canine Chip	Bulldog			x
EBD140	dog	Illumina HD Canine Chip	Bulldog			x
CT015	dog	Illumina HD Canine Chip	Cairn Terrier			x
CT019	dog	Illumina HD Canine Chip	Cairn Terrier			x
CT076	dog	Illumina HD Canine Chip	Cairn Terrier			x
CT077	dog	Illumina HD Canine Chip	Cairn Terrier			x
CT094	dog	Illumina HD Canine Chip	Cairn Terrier			x
CSV001	dog	Illumina HD Canine Chip	Czechoslovakian Wolfdog			x
CSV006	dog	Illumina HD Canine Chip	Czechoslovakian Wolfdog			x
CSV025	dog	Illumina HD Canine Chip	Czechoslovakian Wolfdog			x
CSV027	dog	Illumina HD Canine Chip	Czechoslovakian Wolfdog			x
CSV046	dog	Illumina HD Canine Chip	Czechoslovakian Wolfdog			x
KKM165	dog	Illumina HD Canine Chip	Dachshund			x
KKM194	dog	Illumina HD Canine Chip	Dachshund			x
KKM195	dog	Illumina HD Canine Chip	Dachshund			x
KKM200	dog	Illumina HD Canine Chip	Dachshund			x
KKM202	dog	Illumina HD Canine Chip	Dachshund			x
DAL003	dog	Illumina HD Canine Chip	Dalmatian			x
DAL046	dog	Illumina HD Canine Chip	Dalmatian			x
DAL077	dog	Illumina HD Canine Chip	Dalmatian			x
DAL084	dog	Illumina HD Canine Chip	Dalmatian			x
DAL139	dog	Illumina HD Canine Chip	Dalmatian			x
SIL025	dog	Illumina HD Canine Chip	East Siberian Laika			x
SIL032	dog	Illumina HD Canine Chip	East Siberian Laika			x
SIL052	dog	Illumina HD Canine Chip	East Siberian Laika			x
SIL062	dog	Illumina HD Canine Chip	East Siberian Laika			x
SIL065	dog	Illumina HD Canine Chip	East Siberian Laika			x
SLK444	dog	Illumina HD Canine Chip	Finnish Lapphund			x
SLK449	dog	Illumina HD Canine Chip	Finnish Lapphund			x
SLK483	dog	Illumina HD Canine Chip	Finnish Lapphund			x
SLK758	dog	Illumina HD Canine Chip	Finnish Lapphund			x
SLK155	dog	Illumina HD Canine Chip	Finnish Lapphund			x
SPK507	dog	Illumina HD Canine Chip	Finnish Spitz			x
SPK159	dog	Illumina HD Canine Chip	Finnish Spitz			x
SPK173	dog	Illumina HD Canine Chip	Finnish Spitz			x
SPK228	dog	Illumina HD Canine Chip	Finnish Spitz			x
SPK428	dog	Illumina HD Canine Chip	Finnish Spitz			x
SKN059	dog	Illumina HD Canine Chip	Flat Coated Retriever			x
SKN172	dog	Illumina HD Canine Chip	Flat Coated Retriever			x
SKN265	dog	Illumina HD Canine Chip	Flat Coated Retriever			x
SKN345	dog	Illumina HD Canine Chip	Flat Coated Retriever			x
SKN372	dog	Illumina HD Canine Chip	Flat Coated Retriever			x
KT079	dog	Illumina HD Canine Chip	Foxterrier			x
KT098	dog	Illumina HD Canine Chip	Foxterrier			x
KT101	dog	Illumina HD Canine Chip	Foxterrier			x
KT127	dog	Illumina HD Canine Chip	Foxterrier			x
KT132	dog	Illumina HD Canine Chip	Foxterrier			x
RBD050	dog	Illumina HD Canine Chip	French Bulldog			x
RBD060	dog	Illumina HD Canine Chip	French Bulldog			x
RBD095	dog	Illumina HD Canine Chip	French Bulldog			x
RBD128	dog	Illumina HD Canine Chip	French Bulldog			x
RBD136	dog	Illumina HD Canine Chip	French Bulldog			x
SMT007	dog	Illumina HD Canine Chip	German Hunting Terrier			x
SMT048	dog	Illumina HD Canine Chip	German Hunting Terrier			x
SMT068	dog	Illumina HD Canine Chip	German Hunting Terrier			x
SMT069	dog	Illumina HD Canine Chip	German Hunting Terrier			x
SMT072	dog	Illumina HD Canine Chip	German Hunting Terrier			x
SP099	dog	Illumina HD Canine Chip	German Shepherd Dog			x
SP1106	dog	Illumina HD Canine Chip	German Shepherd Dog			x
SP1535	dog	Illumina HD Canine Chip	German Shepherd Dog			x
SP1872	dog	Illumina HD Canine Chip	German Shepherd Dog			x
SP2177	dog	Illumina HD Canine Chip	German Shepherd Dog			x
TD219	dog	Illumina HD Canine Chip	Great Dane			x
TD441	dog	Illumina HD Canine Chip	Great Dane			x
TD653	dog	Illumina HD Canine Chip	Great Dane			x
TD073	dog	Illumina HD Canine Chip	Great Dane			x
TD354	dog	Illumina HD Canine Chip	Great Dane			x
GRI005	dog	Illumina HD Canine Chip	griffon			x
GRI007	dog	Illumina HD Canine Chip	griffon			x
GRI015	dog	Illumina HD Canine Chip	griffon			x
GRI030	dog	Illumina HD Canine Chip	griffon			x
GRI077	dog	Illumina HD Canine Chip	griffon			x
ISP097	dog	Illumina HD Canine Chip	Irish Setter			x
ISP085	dog	Illumina HD Canine Chip	Irish Setter			x
ISP030	dog	Illumina HD Canine Chip	Irish Setter			x
ISP022	dog	Illumina HD Canine Chip	Irish Setter			x
ISP092	dog	Illumina HD Canine Chip	Irish Setter			x
VT046	dog	Illumina HD Canine Chip	Irish Soft Coated Wheaten Terrier			x
VT107	dog	Illumina HD Canine Chip	Irish Soft Coated Wheaten Terrier			x
VT112	dog	Illumina HD Canine Chip	Irish Soft Coated Wheaten Terrier			x
VT125	dog	Illumina HD Canine Chip	Irish Soft Coated Wheaten Terrier			x
VT131	dog	Illumina HD Canine Chip	Irish Soft Coated Wheaten Terrier			x
IT037	dog	Illumina HD Canine Chip	Italian Greyhound			x
IT081	dog	Illumina HD Canine Chip	Italian Greyhound			x
IT099	dog	Illumina HD Canine Chip	Italian Greyhound			x
IT139	dog	Illumina HD Canine Chip	Italian Greyhound			x
IT143	dog	Illumina HD Canine Chip	Italian Greyhound			x
KKK209	dog	Illumina HD Canine Chip	Karelian Beardog			x
KKK242	dog	Illumina HD Canine Chip	Karelian Beardog			x
KKK057	dog	Illumina HD Canine Chip	Karelian Beardog			x
KKK181	dog	Illumina HD Canine Chip	Karelian Beardog			x
KKK216	dog	Illumina HD Canine Chip	Karelian Beardog			x
LB123	dog	Illumina HD Canine Chip	Labrador Retriever			x
LB186	dog	Illumina HD Canine Chip	Labrador Retriever			x
LB220	dog	Illumina HD Canine Chip	Labrador Retriever			x
LB276	dog	Illumina HD Canine Chip	Labrador Retriever			x
LB641	dog	Illumina HD Canine Chip	Labrador Retriever			x
LAG016	dog	Illumina HD Canine Chip	Lagotto Romagnolo			x
LAG099	dog	Illumina HD Canine Chip	Lagotto Romagnolo			x
LAG1181	dog	Illumina HD Canine Chip	Lagotto Romagnolo			x
LAG234	dog	Illumina HD Canine Chip	Lagotto Romagnolo			x
LAG704	dog	Illumina HD Canine Chip	Lagotto Romagnolo			x
NFK023	dog	Illumina HD Canine Chip	Newfoundland			x
NFK040	dog	Illumina HD Canine Chip	Newfoundland			x
NFK069	dog	Illumina HD Canine Chip	Newfoundland			x
NFK079	dog	Illumina HD Canine Chip	Newfoundland			x
NFK101	dog	Illumina HD Canine Chip	Newfoundland			x
HNH055	dog	Illumina HD Canine Chip	Norwegian Elkhound Grey			x
HNH066	dog	Illumina HD Canine Chip	Norwegian Elkhound Grey			x
HNH155	dog	Illumina HD Canine Chip	Norwegian Elkhound Grey			x
HNH346	dog	Illumina HD Canine Chip	Norwegian Elkhound Grey			x
HNH633	dog	Illumina HD Canine Chip	Norwegian Elkhound Grey			x
PAP001	dog	Illumina HD Canine Chip	Papillon			x
PAP003	dog	Illumina HD Canine Chip	Papillon			x
PAP005	dog	Illumina HD Canine Chip	Papillon			x
PAP006	dog	Illumina HD Canine Chip	Papillon			x
PAP007	dog	Illumina HD Canine Chip	Papillon			x
PHA016	dog	Illumina HD Canine Chip	Phalène			x
PHA024	dog	Illumina HD Canine Chip	Phalène			x
PHA031	dog	Illumina HD Canine Chip	Phalène			x
PHA033	dog	Illumina HD Canine Chip	Phalène			x
PHA061	dog	Illumina HD Canine Chip	Phalène			x
MOP081	dog	Illumina HD Canine Chip	Pug			x
MOP143	dog	Illumina HD Canine Chip	Pug			x
MOP213	dog	Illumina HD Canine Chip	Pug			x
MOP247	dog	Illumina HD Canine Chip	Pug			x
MOP380	dog	Illumina HD Canine Chip	Pug			x
PYP004	dog	Illumina HD Canine Chip	Pyrenean Sheepdog			x
PYP068	dog	Illumina HD Canine Chip	Pyrenean Sheepdog			x
PYP074	dog	Illumina HD Canine Chip	Pyrenean Sheepdog			x
PYP143	dog	Illumina HD Canine Chip	Pyrenean Sheepdog			x
PYP114	dog	Illumina HD Canine Chip	Pyrenean Sheepdog			x
RW055	dog	Illumina HD Canine Chip	Rottweiler			x
RW067	dog	Illumina HD Canine Chip	Rottweiler			x
RW141	dog	Illumina HD Canine Chip	Rottweiler			x
RW226	dog	Illumina HD Canine Chip	Rottweiler			x
RW356	dog	Illumina HD Canine Chip	Rottweiler			x
VUL008	dog	Illumina HD Canine Chip	Russo-European Laika			x
VUL009	dog	Illumina HD Canine Chip	Russo-European Laika			x
VUL011	dog	Illumina HD Canine Chip	Russo-European Laika			x
VUL012	dog	Illumina HD Canine Chip	Russo-European Laika			x
VUL017	dog	Illumina HD Canine Chip	Russo-European Laika			x
SWH058	dog	Illumina HD Canine Chip	Saarloos Wolfdog			x
SWH062	dog	Illumina HD Canine Chip	Saarloos Wolfdog			x
SWH067	dog	Illumina HD Canine Chip	Saarloos Wolfdog			x
SWH089	dog	Illumina HD Canine Chip	Saarloos Wolfdog			x
SWH124	dog	Illumina HD Canine Chip	Saarloos Wolfdog			x
SA187	dog	Illumina HD Canine Chip	Saluki			x
SA247	dog	Illumina HD Canine Chip	Saluki			x
SA368	dog	Illumina HD Canine Chip	Saluki			x
SA632	dog	Illumina HD Canine Chip	Saluki			x
SA793	dog	Illumina HD Canine Chip	Saluki			x
SAM191	dog	Illumina HD Canine Chip	Samoyed			x
SAM207	dog	Illumina HD Canine Chip	Samoyed			x
SAM241	dog	Illumina HD Canine Chip	Samoyed			x
SAM317	dog	Illumina HD Canine Chip	Samoyed			x
SAM427	dog	Illumina HD Canine Chip	Samoyed			x
SCH244	dog	Illumina HD Canine Chip	Schipperke			x
SCH133	dog	Illumina HD Canine Chip	Schipperke			x
SCH457	dog	Illumina HD Canine Chip	Schipperke			x
SCH141	dog	Illumina HD Canine Chip	Schipperke			x
SCH146	dog	Illumina HD Canine Chip	Schipperke			x
SHE291	dog	Illumina HD Canine Chip	Shetland Sheepdog			x
SHE318	dog	Illumina HD Canine Chip	Shetland Sheepdog			x
SHE526	dog	Illumina HD Canine Chip	Shetland Sheepdog			x
SHE544	dog	Illumina HD Canine Chip	Shetland Sheepdog			x
SHE572	dog	Illumina HD Canine Chip	Shetland Sheepdog			x
SH049	dog	Illumina HD Canine Chip	Siberian Husky			x
SH092	dog	Illumina HD Canine Chip	Siberian Husky			x
SH260	dog	Illumina HD Canine Chip	Siberian Husky			x
SH271	dog	Illumina HD Canine Chip	Siberian Husky			x
SH337	dog	Illumina HD Canine Chip	Siberian Husky			x
SBT438	dog	Illumina HD Canine Chip	Staffordshire Bull Terrieri			x
SBT468	dog	Illumina HD Canine Chip	Staffordshire Bull Terrieri			x
SBT038	dog	Illumina HD Canine Chip	Staffordshire Bull Terrieri			x
SBT119	dog	Illumina HD Canine Chip	Staffordshire Bull Terrieri			x
SBT191	dog	Illumina HD Canine Chip	Staffordshire Bull Terrieri			x
JPK057	dog	Illumina HD Canine Chip	Swedish Elkhound			x
JPK059	dog	Illumina HD Canine Chip	Swedish Elkhound			x
JPK078	dog	Illumina HD Canine Chip	Swedish Elkhound			x
JPK121	dog	Illumina HD Canine Chip	Swedish Elkhound			x
JPK297	dog	Illumina HD Canine Chip	Swedish Elkhound			x
LJP013	dog	Illumina HD Canine Chip	Swedish Vallhund			x
LJP090	dog	Illumina HD Canine Chip	Swedish Vallhund			x
LJP102	dog	Illumina HD Canine Chip	Swedish Vallhund			x
LJP121	dog	Illumina HD Canine Chip	Swedish Vallhund			x
LJP165	dog	Illumina HD Canine Chip	Swedish Vallhund			x
VRH001	dog	Illumina HD Canine Chip	Swedish White Elkhound			x
VRH006	dog	Illumina HD Canine Chip	Swedish White Elkhound			x
VRH010	dog	Illumina HD Canine Chip	Swedish White Elkhound			x
VRH013	dog	Illumina HD Canine Chip	Swedish White Elkhound			x
VLT171	dog	Illumina HD Canine Chip	West Highland White Terrier			x
VLT432	dog	Illumina HD Canine Chip	West Highland White Terrier			x
VLT487	dog	Illumina HD Canine Chip	West Highland White Terrier			x
VLT520	dog	Illumina HD Canine Chip	West Highland White Terrier			x
VLT530	dog	Illumina HD Canine Chip	West Highland White Terrier			x
LSL001	dog	Illumina HD Canine Chip	West Siberian Laika			x
LSL004	dog	Illumina HD Canine Chip	West Siberian Laika			x
LSL009	dog	Illumina HD Canine Chip	West Siberian Laika			x
LSL011	dog	Illumina HD Canine Chip	West Siberian Laika			x
LSL012	dog	Illumina HD Canine Chip	West Siberian Laika			x
WH022	dog	Illumina HD Canine Chip	Whippet			x
WH462	dog	Illumina HD Canine Chip	Whippet			x
WH670	dog	Illumina HD Canine Chip	Whippet			x
WH750	dog	Illumina HD Canine Chip	Whippet			x
WH765	dog	Illumina HD Canine Chip	Whippet			x
fox1	fox	Monitoring SNP panel				x
fox2	fox	Monitoring SNP panel				x
fox3	fox	Monitoring SNP panel				x
fox4	fox	Monitoring SNP panel				x
fox5	fox	Monitoring SNP panel				x
jackal4	golden jackal	Monitoring SNP panel				x
jackal8	golden jackal	Monitoring SNP panel				x
supi1	raccoon dog	Monitoring SNP panel				x
supi2	raccoon dog	Monitoring SNP panel				x
supi3	raccoon dog	Monitoring SNP panel				x
2022_Kas_11326	wolf	Monitoring SNP panel				x
2022_Kas_11328	wolf	Monitoring SNP panel				x
2022_Kas_11328_b	wolf	Monitoring SNP panel				x
2022_LS_12966	wolf	Monitoring SNP panel				x
2023_Kas_13629	wolf	Monitoring SNP panel				x
2023_Kas_13631	wolf	Monitoring SNP panel				x
2023_KaS_13635	wolf	Monitoring SNP panel				x
2023_Kas_13636	wolf	Monitoring SNP panel				x
2023_Kas_14995	wolf	Monitoring SNP panel				x
2023_KaS_14999	wolf	Monitoring SNP panel				x
2023_KS_13619	wolf	Monitoring SNP panel				x
2023_KS_13620	wolf	Monitoring SNP panel				x
2023_KS_13623	wolf	Monitoring SNP panel				x
2023_KS_13624	wolf	Monitoring SNP panel				x
2023_KS_13628	wolf	Monitoring SNP panel				x
2023_KS_14093	wolf	Monitoring SNP panel				x
2023_KS_14094	wolf	Monitoring SNP panel				x
2023_KS_14099	wolf	Monitoring SNP panel				x
2023_KS_14110	wolf	Monitoring SNP panel				x
2023_KS_14757	wolf	Monitoring SNP panel				x
2023_KS_14760	wolf	Monitoring SNP panel				x
2023_KS_14762	wolf	Monitoring SNP panel				x
2023_KS_14763	wolf	Monitoring SNP panel				x
2023_LS_13350	wolf	Monitoring SNP panel				x
2023_LS_13351	wolf	Monitoring SNP panel				x
2023_LS_13352	wolf	Monitoring SNP panel				x
2023_LS_13353	wolf	Monitoring SNP panel				x
2023_LS_13354	wolf	Monitoring SNP panel				x
2023_LS_13363	wolf	Monitoring SNP panel				x
2023_LS_13364	wolf	Monitoring SNP panel				x
2023_LS_13365	wolf	Monitoring SNP panel				x
2023_LS_13367	wolf	Monitoring SNP panel				x
2023_LS_13375	wolf	Monitoring SNP panel				x
2023_LS_13376	wolf	Monitoring SNP panel				x
2023_LS_13378	wolf	Monitoring SNP panel				x
2023_LS_13420	wolf	Monitoring SNP panel				x
2023_LS_13431	wolf	Monitoring SNP panel				x
2023_LS_13438	wolf	Monitoring SNP panel				x
2023_LS_13731	wolf	Monitoring SNP panel				x
2023_LS_13743	wolf	Monitoring SNP panel				x
2023_LS_13761	wolf	Monitoring SNP panel				x
2023_LS_14132	wolf	Monitoring SNP panel				x
2023_LS_14134	wolf	Monitoring SNP panel				x
2023_LS_14178	wolf	Monitoring SNP panel				x
2023_LS_14429	wolf	Monitoring SNP panel				x
2023_LS_14731B	wolf	Monitoring SNP panel				x
2023_LS_14948	wolf	Monitoring SNP panel				x
2023_LS_14950	wolf	Monitoring SNP panel				x
2023_LS_14951	wolf	Monitoring SNP panel				x
2023_LS_14954	wolf	Monitoring SNP panel				x
2023_LS_14988	wolf	Monitoring SNP panel				x
2023_LS_14989	wolf	Monitoring SNP panel				x
2023_LS_14990	wolf	Monitoring SNP panel				x
2023_LS_14991	wolf	Monitoring SNP panel				x
2023_LS_14992	wolf	Monitoring SNP panel				x
2023_LS_15244	wolf	Monitoring SNP panel				x
2023_LS_15249	wolf	Monitoring SNP panel				x
2023_LS_15250	wolf	Monitoring SNP panel				x
2023_LS_15257	wolf	Monitoring SNP panel				x
2023_LS_15261	wolf	Monitoring SNP panel				x
2023_LS_15324	wolf	Monitoring SNP panel				x
2023_LS_15325	wolf	Monitoring SNP panel				x
2023_LS_15326	wolf	Monitoring SNP panel				x
2023_LS_15327	wolf	Monitoring SNP panel				x
2023_LS_15332	wolf	Monitoring SNP panel				x
2023_LS_15350	wolf	Monitoring SNP panel				x
2023_LS_15394	wolf	Monitoring SNP panel				x
2023_LS_15395	wolf	Monitoring SNP panel				x
2023_LS_15396	wolf	Monitoring SNP panel				x
2023_LS_15397	wolf	Monitoring SNP panel				x
2023_LS_15400	wolf	Monitoring SNP panel				x
2023_LS_15415	wolf	Monitoring SNP panel				x
2023_LS_15418	wolf	Monitoring SNP panel				x
2023_LS_15420	wolf	Monitoring SNP panel				x
2023_LS_15421	wolf	Monitoring SNP panel				x
2023_LS_15422	wolf	Monitoring SNP panel				x
2023_LS_15423	wolf	Monitoring SNP panel				x
2023_LS_15425	wolf	Monitoring SNP panel				x
2023_LS_15432	wolf	Monitoring SNP panel				x
2023_LS_15433	wolf	Monitoring SNP panel				x
2023_LS_15524	wolf	Monitoring SNP panel				x
2023_LS_15525	wolf	Monitoring SNP panel				x
2023_LS_15526	wolf	Monitoring SNP panel				x
2023_PK_13286	wolf	Monitoring SNP panel				x
2023_PK_13287	wolf	Monitoring SNP panel				x
2023_PK_13288	wolf	Monitoring SNP panel				x
2023_PK_13289	wolf	Monitoring SNP panel				x
2023_PK_13328	wolf	Monitoring SNP panel				x
2023_PK_13332	wolf	Monitoring SNP panel				x
2023_PK_14191	wolf	Monitoring SNP panel				x
2023_PK_14194	wolf	Monitoring SNP panel				x
2023_PK_14196	wolf	Monitoring SNP panel				x
2023_PK_14197	wolf	Monitoring SNP panel				x
2023_PK_14349	wolf	Monitoring SNP panel				x
2023_PK_14490	wolf	Monitoring SNP panel				x
2023_PK_14494	wolf	Monitoring SNP panel				x
2023_PK_14500	wolf	Monitoring SNP panel				x
2023_PK_14541	wolf	Monitoring SNP panel				x
2023_PK_14560	wolf	Monitoring SNP panel				x
2023_PK_14561	wolf	Monitoring SNP panel				x
2023_PK_14585	wolf	Monitoring SNP panel				x
2023_PK_14799	wolf	Monitoring SNP panel				x
2023_PK_14802	wolf	Monitoring SNP panel				x
2023_PK_14803	wolf	Monitoring SNP panel				x
2023_PK_14813	wolf	Monitoring SNP panel				x
2023_PK_15062	wolf	Monitoring SNP panel				x
2023_PK_15071	wolf	Monitoring SNP panel				x
2023_PK_15072	wolf	Monitoring SNP panel				x
2023_PK_15073	wolf	Monitoring SNP panel				x
2023_PK_15075	wolf	Monitoring SNP panel				x
2023_PK_15076	wolf	Monitoring SNP panel				x
2023_PK_15079	wolf	Monitoring SNP panel				x
2023_PK_15080	wolf	Monitoring SNP panel				x
2023_PK_15082	wolf	Monitoring SNP panel				x
2023_PK_15083	wolf	Monitoring SNP panel				x
2023_PK_15084	wolf	Monitoring SNP panel				x
2023_PK_15085	wolf	Monitoring SNP panel				x
2023_PK_15086	wolf	Monitoring SNP panel				x
2023_PK_15087	wolf	Monitoring SNP panel				x
2023_PK_15088	wolf	Monitoring SNP panel				x
2023_PM_13212	wolf	Monitoring SNP panel				x
2023_PM_13220	wolf	Monitoring SNP panel				x
2023_PM_13585	wolf	Monitoring SNP panel				x
2023_PM_13589	wolf	Monitoring SNP panel				x
2023_PM_13590	wolf	Monitoring SNP panel				x
2023_PM_13920	wolf	Monitoring SNP panel				x
2023_PM_13921	wolf	Monitoring SNP panel				x
2023_PM_14044	wolf	Monitoring SNP panel				x
2023_PM_14046	wolf	Monitoring SNP panel				x
2023_PM_14047	wolf	Monitoring SNP panel				x
2023_PM_14048	wolf	Monitoring SNP panel				x
2023_PM_14073	wolf	Monitoring SNP panel				x
2023_PM_14359	wolf	Monitoring SNP panel				x
2023_PM_14367	wolf	Monitoring SNP panel				x
2023_PM_14371	wolf	Monitoring SNP panel				x
2023_PM_14372	wolf	Monitoring SNP panel				x
2023_PM_14373	wolf	Monitoring SNP panel				x
2023_PM_14374	wolf	Monitoring SNP panel				x
2023_PM_14375	wolf	Monitoring SNP panel				x
2023_PM_14399	wolf	Monitoring SNP panel				x
2023_PM_14406	wolf	Monitoring SNP panel				x
2023_PM_14408	wolf	Monitoring SNP panel				x
2023_PM_14409	wolf	Monitoring SNP panel				x
2023_PM_14410	wolf	Monitoring SNP panel				x
2023_PM_14411	wolf	Monitoring SNP panel				x
2023_PM_14412	wolf	Monitoring SNP panel				x
2023_PM_14413	wolf	Monitoring SNP panel				x
2023_PM_14414	wolf	Monitoring SNP panel				x
2023_PM_14415	wolf	Monitoring SNP panel				x
2023_PM_14686	wolf	Monitoring SNP panel				x
2023_PM_14701	wolf	Monitoring SNP panel				x
2023_PM_14702	wolf	Monitoring SNP panel				x
2023_PM_14706	wolf	Monitoring SNP panel				x
2023_PM_14835	wolf	Monitoring SNP panel				x
2023_PM_14838	wolf	Monitoring SNP panel				x
2023_PM_14839	wolf	Monitoring SNP panel				x
2023_PM_14840	wolf	Monitoring SNP panel				x
2023_PM_14852	wolf	Monitoring SNP panel				x
2023_PM_14853	wolf	Monitoring SNP panel				x
2023_PM_14854	wolf	Monitoring SNP panel				x
2023_PM_15023	wolf	Monitoring SNP panel				x
2023_PM_15024	wolf	Monitoring SNP panel				x
2023_PM_15030	wolf	Monitoring SNP panel				x
2023_PM_15033	wolf	Monitoring SNP panel				x
2023_PM_15034	wolf	Monitoring SNP panel				x
2023_PM_15035	wolf	Monitoring SNP panel				x
2023_PM_15036	wolf	Monitoring SNP panel				x
2023_PM_15038	wolf	Monitoring SNP panel				x
2023_PM_15040	wolf	Monitoring SNP panel				x
2023_PM_15050	wolf	Monitoring SNP panel				x
2023_PM_15198	wolf	Monitoring SNP panel				x
2023_PM_15199	wolf	Monitoring SNP panel				x
2023_PM_15200	wolf	Monitoring SNP panel				x
2023_PM_15201	wolf	Monitoring SNP panel				x
2023_PM_15202	wolf	Monitoring SNP panel				x
2023_PM_15203	wolf	Monitoring SNP panel				x
2023_PM_15204	wolf	Monitoring SNP panel				x
2023_PM_15205	wolf	Monitoring SNP panel				x
2023_PM_15308	wolf	Monitoring SNP panel				x
2023_PM_15309	wolf	Monitoring SNP panel				x
2023_PM_15311	wolf	Monitoring SNP panel				x
2023_PM_15312	wolf	Monitoring SNP panel				x
2023_PM_15313	wolf	Monitoring SNP panel				x
2023_PM_15314	wolf	Monitoring SNP panel				x
2023_PM_15315	wolf	Monitoring SNP panel				x
2023_YS_13506	wolf	Monitoring SNP panel				x
2023_YS_13507	wolf	Monitoring SNP panel				x
2023_YS_13508	wolf	Monitoring SNP panel				x
2023_YS_13511	wolf	Monitoring SNP panel				x
2023_YS_13521	wolf	Monitoring SNP panel				x
2023_YS_13532	wolf	Monitoring SNP panel				x
2023_YS_13535	wolf	Monitoring SNP panel				x
2023_YS_13536	wolf	Monitoring SNP panel				x
2023_YS_13537	wolf	Monitoring SNP panel				x
2023_YS_13539	wolf	Monitoring SNP panel				x
2023_YS_13540	wolf	Monitoring SNP panel				x
2023_YS_13541	wolf	Monitoring SNP panel				x
2023_YS_14619	wolf	Monitoring SNP panel				x
2023_YS_14624	wolf	Monitoring SNP panel				x
2023_YS_14631	wolf	Monitoring SNP panel				x
2023_YS_14632	wolf	Monitoring SNP panel				x
2023_YS_14633	wolf	Monitoring SNP panel				x
2023_YS_14634	wolf	Monitoring SNP panel				x
2023_YS_14890	wolf	Monitoring SNP panel				x
2023_YS_14891	wolf	Monitoring SNP panel				x
2023_YS_15182	wolf	Monitoring SNP panel				x
2023_YS_15183	wolf	Monitoring SNP panel				x
16423	wolf	Monitoring SNP panel				x
16429	wolf	Monitoring SNP panel				x
16430	wolf	Monitoring SNP panel				x
16434	wolf	Monitoring SNP panel				x
16436	wolf	Monitoring SNP panel				x
16445	wolf	Monitoring SNP panel				x
16446	wolf	Monitoring SNP panel				x
16452	wolf	Monitoring SNP panel				x
16456	wolf	Monitoring SNP panel				x
16458	wolf	Monitoring SNP panel				x
16459	wolf	Monitoring SNP panel				x
16460	wolf	Monitoring SNP panel				x
16481	wolf	Monitoring SNP panel				x
16484	wolf	Monitoring SNP panel				x
16485	wolf	Monitoring SNP panel				x
16486	wolf	Monitoring SNP panel				x
6297	wolf	Illumina HD Canine Chip				x
12501	wolf	Illumina HD Canine Chip				x
12558	wolf	Illumina HD Canine Chip				x
12561	wolf	Illumina HD Canine Chip				x
12569	wolf	Illumina HD Canine Chip				x
CL54	wolf	Illumina HD Canine Chip				x
CL98	wolf	Illumina HD Canine Chip				x
CL104	wolf	Illumina HD Canine Chip				x
CL171	wolf	Illumina HD Canine Chip				x
CL186	wolf	Illumina HD Canine Chip				x
CL194	wolf	Illumina HD Canine Chip				x
CL195	wolf	Illumina HD Canine Chip				x
CL230	wolf	Illumina HD Canine Chip				x
CL245	wolf	Illumina HD Canine Chip				x
CL253	wolf	Illumina HD Canine Chip				x
CL280	wolf	Illumina HD Canine Chip				x
CL317	wolf	Illumina HD Canine Chip				x
CL330	wolf	Illumina HD Canine Chip				x
CL352	wolf	Illumina HD Canine Chip				x
CL354	wolf	Illumina HD Canine Chip				x
CLF76	wolf	Illumina HD Canine Chip				x
CLK68	wolf	Illumina HD Canine Chip				x
I-2	wolf	Illumina HD Canine Chip				x
OPAT216	wolf	Illumina HD Canine Chip				x
OPAT217	wolf	Illumina HD Canine Chip				x
OPAT218	wolf	Illumina HD Canine Chip				x
PYH1_15012	wolf	microsatellite					x
PYH1_16027	wolf	microsatellite					x
LS_19101	wolf	microsatellite					x
W_189	wolf	microsatellite					x
PYH1_15013	wolf	microsatellite					x
LS_18056	wolf	microsatellite					x
PYH1_15016	wolf	microsatellite					x
LS_18059	wolf	microsatellite					x
LS_17039	wolf	microsatellite					x
W_353	wolf	microsatellite					x
LS_18070	wolf	microsatellite					x
W_354	wolf	microsatellite					x
TEN_15005	wolf	microsatellite					x
W_495	wolf	microsatellite					x
KOY_008	wolf	microsatellite					x
LS_17050	wolf	microsatellite					x
PYH1_16022	wolf	microsatellite					x
LS_19091	wolf	microsatellite					x
PYH1_16025	wolf	microsatellite					x
POY_007	wolf	microsatellite					x
PYH1_15014	wolf	microsatellite					x
PYH1_15015	wolf	microsatellite					x
PYH1_16018	wolf	microsatellite					x
PYH1_16019	wolf	microsatellite					x
PYH1_16020	wolf	microsatellite					x
LS_17046	wolf	microsatellite					x
LS_17047	wolf	microsatellite					x
LS_17048	wolf	microsatellite					x
LS_17049	wolf	microsatellite					x
LS_18068	wolf	microsatellite					x
LS_19093	wolf	microsatellite					x
LS_19096	wolf	microsatellite					x
LS_18069	wolf	microsatellite					x
LS_18071	wolf	microsatellite					x
LS_18064	wolf	microsatellite					x
POY_006	wolf	microsatellite					x
POY_008	wolf	microsatellite					x
TEN_16012	wolf	microsatellite					x
W_494	wolf	microsatellite					x
W_489	wolf	microsatellite					x
W_490	wolf	microsatellite					x
W_493	wolf	microsatellite					x
W_500	wolf	microsatellite					x
W_491	wolf	microsatellite					x
LS_17036	wolf	microsatellite					x
LS_17037	wolf	microsatellite					x
LS_17038	wolf	microsatellite					x
TEN_001	wolf	microsatellite					x
LS_16023	wolf	microsatellite					x
POY_011	wolf	microsatellite					x
LS_19102	wolf	microsatellite					x
LS_19106	wolf	microsatellite					x
W_358	wolf	microsatellite					x
LS_18063	wolf	microsatellite					x
LS_19104	wolf	microsatellite					x
PYH1_16027	wolf	Monitoring SNP panel					x	x
PYH1_15013	wolf	Monitoring SNP panel					x	x
LS_18056	wolf	Monitoring SNP panel					x	x
PYH1_15016	wolf	Monitoring SNP panel					x	x
LS_18059	wolf	Monitoring SNP panel					x	x
LS_17039	wolf	Monitoring SNP panel					x	x
LS_17050	wolf	Monitoring SNP panel					x	x
PYH1_16022	wolf	Monitoring SNP panel					x	x
LS_19091	wolf	Monitoring SNP panel					x
PYH1_16025	wolf	Monitoring SNP panel					x	x
PYH1_15014	wolf	Monitoring SNP panel					x
PYH1_16018	wolf	Monitoring SNP panel					x	x
PYH1_16019	wolf	Monitoring SNP panel					x	x
PYH1_16020	wolf	Monitoring SNP panel					x	x
LS_17046	wolf	Monitoring SNP panel					x	x
LS_17047	wolf	Monitoring SNP panel					x	x
LS_17048	wolf	Monitoring SNP panel					x	x
LS_17049	wolf	Monitoring SNP panel					x	x
LS_18068	wolf	Monitoring SNP panel					x	x
LS_19093	wolf	Monitoring SNP panel					x	x
LS_19096	wolf	Monitoring SNP panel					x	x
LS_18069	wolf	Monitoring SNP panel					x	x
LS_18071	wolf	Monitoring SNP panel					x	x
LS_18064	wolf	Monitoring SNP panel					x
POY_007	wolf	Monitoring SNP panel					x	x
W_495	wolf	Monitoring SNP panel					x	x
W_494	wolf	Monitoring SNP panel					x	x
W_489	wolf	Monitoring SNP panel					x	x
W_490	wolf	Monitoring SNP panel					x	x
W_493	wolf	Monitoring SNP panel					x	x
W_500	wolf	Monitoring SNP panel					x	x
W_491	wolf	Monitoring SNP panel					x	x
TEN_001	wolf	Monitoring SNP panel					x
LS_17036	wolf	Monitoring SNP panel					x	x
LS_17037	wolf	Monitoring SNP panel					x	x
LS_17038	wolf	Monitoring SNP panel					x	x
LS_18070	wolf	Monitoring SNP panel					x	x
W_189	wolf	Monitoring SNP panel					x
W_353	wolf	Monitoring SNP panel					x	x
W_354	wolf	Monitoring SNP panel					x	x
LS_19101	wolf	Monitoring SNP panel					x	x
LS_19102	wolf	Monitoring SNP panel					x	x
LS_19106	wolf	Monitoring SNP panel					x	x
W_358	wolf	Monitoring SNP panel					x
POY_011	wolf	Monitoring SNP panel					x	x
PYH1_15012	wolf	Monitoring SNP panel					x	x
LS_18063	wolf	Monitoring SNP panel					x	x
LS_19104	wolf	Monitoring SNP panel					x
TEN_15005	wolf	Monitoring SNP panel					x	x
TEN_16012	wolf	Monitoring SNP panel					x	x
22_W_802	wolf	Monitoring SNP panel					x
22_W_803	wolf	Monitoring SNP panel					x
22_W_805	wolf	Monitoring SNP panel					x
22_W_798	wolf	Monitoring SNP panel					x
22_W_801	wolf	Monitoring SNP panel					x
22_W_804	wolf	Monitoring SNP panel					x
22_W_819	wolf	Monitoring SNP panel					x
22_W_820	wolf	Monitoring SNP panel					x
22_W_795	wolf	Monitoring SNP panel					x
22_W_828	wolf	Monitoring SNP panel					x
POY_008	wolf	Monitoring SNP panel					x	x
KOY_008	wolf	Monitoring SNP panel					x	x
LS_16023	wolf	Monitoring SNP panel					x	x
REN_16002	wolf	Monitoring SNP panel						x
LS_17035	wolf	Monitoring SNP panel						x
REN_16004	wolf	Monitoring SNP panel						x
POY_001	wolf	Monitoring SNP panel						x
REN_16003	wolf	Monitoring SNP panel						x

## Sheet: S table 3
Supplementary Table 3.
Individual Q-values from the sNMF analysis for K=3 and K=4. For K=3 the highest probability for any given individual is bolded in the relevant cluster.
For K=4, wolves and other species are bolded as above, so are dogs, except indviduals with a q-value below 0.85 to belong to any cluster, which are bolded in CL3 (dog 1) and CL4 (dog 2)
		K=3			K=4
Species	ind	CL1 (wolf)	CL2 (other species)	CL3 (dog)	CL1 (wolf)	CL2 (other species)	CL3 (dog1)	CL4 (dog 2)
Golden Jackal	JAC001K1	9.999E-05	0.9997	9.999E-05	9.998E-05	0.9997	9.998E-05	9.998E-05
Golden Jackal	JAC002K1	9.999E-05	0.9998	9.999E-05	9.998E-05	0.9997	9.998E-05	9.998E-05
Golden Jackal	JAC005K1	9.999E-05	0.9998	9.999E-05	9.998E-05	0.9997	9.998E-05	9.998E-05
Golden Jackal	JAC006K1	9.999E-05	0.9998	9.999E-05	9.998E-05	0.9997	9.998E-05	9.998E-05
Golden Jackal	JAC007K1	9.999E-05	0.9998	9.999E-05	9.998E-05	0.9997	9.998E-05	9.998E-05
Golden Jackal	JAC008K1	9.999E-05	0.9998	9.999E-05	9.998E-05	0.9997	9.998E-05	9.998E-05
fox	kettu1	9.999E-05	0.9998	9.999E-05	9.998E-05	0.9997	9.998E-05	9.998E-05
fox	kettu2	9.999E-05	0.9998	9.999E-05	9.998E-05	0.9997	9.998E-05	9.998E-05
fox	kettu3	9.999E-05	0.9998	9.999E-05	9.998E-05	0.9997	9.998E-05	9.998E-05
fox	kettu4	9.999E-05	0.9998	9.999E-05	9.998E-05	0.9997	9.998E-05	9.998E-05
fox	kettu5	9.999E-05	0.9998	9.999E-05	9.998E-05	0.9997	9.998E-05	9.998E-05
Golden Jackal	Shakaali4	9.999E-05	0.9998	9.999E-05	9.998E-05	0.9997	9.998E-05	9.998E-05
Golden Jackal	shakaali8	9.999E-05	0.9998	9.999E-05	9.998E-05	0.9997	9.998E-05	9.998E-05
Raccoon dog	Supikoira1	9.999E-05	0.9998	9.999E-05	9.998E-05	0.9997	9.998E-05	9.998E-05
Raccoon dog	Supikoira2	9.999E-05	0.9998	9.999E-05	9.998E-05	0.9997	9.998E-05	9.998E-05
Raccoon dog	Supikoira3	9.999E-05	0.9998	9.999E-05	9.998E-05	0.9997	9.998E-05	9.998E-05
wolf	CLK68	0.834686	0.0132008	0.152114	0.813641	9.99919E-05	0.0654077	0.120851
wolf	6297	0.9998	9.999E-05	9.999E-05	0.9997	9.998E-05	9.998E-05	9.998E-05
wolf	11824	0.9998	9.999E-05	9.999E-05	0.9997	9.998E-05	9.998E-05	9.998E-05
wolf	12501	0.9998	9.999E-05	9.999E-05	0.9997	9.998E-05	9.998E-05	9.998E-05
wolf	12558	0.982959	0.0169409	9.99918E-05	0.944128	0.0556717	9.99837E-05	9.99837E-05
wolf	12561	0.845831	9.99918E-05	0.154069	0.933568	9.99835E-05	0.0662321	9.99835E-05
wolf	12569	0.9998	9.999E-05	9.999E-05	0.9997	9.998E-05	9.998E-05	9.998E-05
wolf	13234	0.9998	9.999E-05	9.999E-05	0.9997	9.998E-05	9.998E-05	9.998E-05
wolf	CL104	0.9998	9.999E-05	9.999E-05	0.9997	9.998E-05	9.998E-05	9.998E-05
wolf	CL171	0.9998	9.999E-05	9.999E-05	0.9997	9.998E-05	9.998E-05	9.998E-05
wolf	CL186	0.9998	9.999E-05	9.999E-05	0.9997	9.998E-05	9.998E-05	9.998E-05
wolf	CL194	0.9998	9.999E-05	9.999E-05	0.9997	9.998E-05	9.998E-05	9.998E-05
wolf	CL195	0.9998	9.999E-05	9.999E-05	0.9997	9.998E-05	9.998E-05	9.998E-05
wolf	CL230	0.9998	9.999E-05	9.999E-05	0.9997	9.998E-05	9.998E-05	9.998E-05
wolf	CL245	0.9998	9.999E-05	9.999E-05	0.9997	9.998E-05	9.998E-05	9.998E-05
wolf	CL253	0.9998	9.999E-05	9.999E-05	0.9997	9.998E-05	9.998E-05	9.998E-05
wolf	CL280	0.9998	9.999E-05	9.999E-05	0.9997	9.998E-05	9.998E-05	9.998E-05
wolf	CL297	0.761546	0.238354	9.99918E-05	0.80572	0.19408	9.99835E-05	9.99835E-05
wolf	CL317	0.852946	9.99918E-05	0.146954	0.795023	9.99836E-05	0.204777	9.99836E-05
wolf	CL328	0.9998	9.999E-05	9.999E-05	0.9997	9.998E-05	9.998E-05	9.998E-05
wolf	CL330	0.9998	9.999E-05	9.999E-05	0.9997	9.998E-05	9.998E-05	9.998E-05
wolf	CL332	0.9998	9.999E-05	9.999E-05	0.9997	9.998E-05	9.998E-05	9.998E-05
wolf	Cl351	0.850745	9.99918E-05	0.149155	0.686555	9.99836E-05	9.99836E-05	0.313245
wolf	CL352	0.9998	9.999E-05	9.999E-05	0.895503	9.998E-05	0.104297	9.998E-05
wolf	CL354	0.9998	9.999E-05	9.999E-05	0.9997	9.998E-05	9.998E-05	9.998E-05
wolf	CL356	0.9998	9.999E-05	9.999E-05	0.9997	9.998E-05	9.998E-05	9.998E-05
wolf	CL357	0.989316	9.99918E-05	0.0105841	0.990715	9.99836E-05	0.00908548	9.99836E-05
wolf	CL363	0.9998	9.999E-05	9.999E-05	0.9997	9.998E-05	9.998E-05	9.998E-05
wolf	CL364	0.9998	9.999E-05	9.999E-05	0.9997	9.998E-05	9.998E-05	9.998E-05
wolf	CL367	0.9998	9.999E-05	9.999E-05	0.9997	9.998E-05	9.998E-05	9.998E-05
wolf	CL54	0.9998	9.999E-05	9.999E-05	0.999437	9.99836E-05	0.000363122	9.99836E-05
wolf	CL98	0.9998	9.999E-05	9.999E-05	0.9997	9.998E-05	9.998E-05	9.998E-05
wolf	CLF76	0.9998	9.999E-05	9.999E-05	0.9997	9.998E-05	9.998E-05	9.998E-05
dog	SP2177	9.999E-05	9.999E-05	0.9998	9.99834E-05	9.99834E-05	0.0204398	0.97936
dog	JPK059	9.999E-05	9.999E-05	0.9998	9.99835E-05	9.99835E-05	0.0838073	0.915993
dog	SLK449	9.999E-05	9.999E-05	0.9998	9.99835E-05	9.99835E-05	0.09335	0.90645
dog	DAL139	9.999E-05	9.999E-05	0.9998	9.99834E-05	9.99834E-05	0.102669	0.897131
dog	SIL032	9.99919E-05	0.0567779	0.943122	9.99918E-05	0.0129315	0.123877	0.863091
dog	SA368	9.999E-05	9.999E-05	0.9998	9.998E-05	9.998E-05	0.14037	0.85943
dog	SIL025	9.999E-05	9.999E-05	0.9998	9.99835E-05	9.99835E-05	0.162937	0.836863
dog	LSL004	9.999E-05	9.999E-05	0.9998	9.99836E-05	9.99836E-05	0.175142	0.824658
dog	RW226	9.999E-05	9.999E-05	0.9998	9.99835E-05	9.99835E-05	0.189942	0.809858
dog	DAL077	9.999E-05	9.999E-05	0.9998	9.99834E-05	9.99834E-05	0.199629	0.800171
dog	VUL017	9.999E-05	9.999E-05	0.9998	9.99834E-05	9.99834E-05	0.314225	0.685575
dog	BIF465	9.999E-05	9.999E-05	0.9998	9.998E-05	9.998E-05	0.329687	0.670113
dog	SA793	9.999E-05	9.999E-05	0.9998	9.998E-05	9.998E-05	0.335541	0.664259
dog	SA187	9.999E-05	9.999E-05	0.9998	9.99836E-05	9.99836E-05	0.35106	0.64874
dog	BGL150	9.999E-05	9.999E-05	0.9998	9.99834E-05	9.99834E-05	0.354312	0.645488
dog	BPM257	9.999E-05	9.999E-05	0.9998	9.99834E-05	9.99834E-05	0.36117	0.63863
dog	AM059	9.999E-05	9.999E-05	0.9998	9.99834E-05	9.99834E-05	0.386959	0.612841
dog	SIL062	9.999E-05	9.999E-05	0.9998	9.99835E-05	9.99835E-05	0.405991	0.593809
dog	VUL011	9.99917E-05	0.0196336	0.980266	9.99834E-05	9.99834E-05	0.418471	0.581329
dog	TD219	9.999E-05	9.999E-05	0.9998	9.99835E-05	9.99835E-05	0.421444	0.578356
dog	HNH155	9.999E-05	9.999E-05	0.9998	9.99835E-05	9.99835E-05	0.472938	0.526862
dog	SLK155	9.999E-05	9.999E-05	0.9998	9.99835E-05	9.99835E-05	0.477851	0.521949
dog	SIL065	9.999E-05	9.999E-05	0.9998	9.998E-05	9.998E-05	0.490985	0.508815
dog	SCH244	9.999E-05	9.999E-05	0.9998	9.99835E-05	9.99835E-05	0.502329	0.497471
dog	HNH633	9.999E-05	9.999E-05	0.9998	9.99834E-05	9.99834E-05	0.547478	0.452322
dog	SAM317	9.99917E-05	0.0500036	0.949896	9.99917E-05	0.0292569	0.550174	0.420469
dog	BGL020	9.999E-05	9.999E-05	0.9998	9.99835E-05	9.99835E-05	0.579792	0.420008
dog	B149	9.999E-05	9.999E-05	0.9998	9.998E-05	9.998E-05	0.581965	0.417835
dog	DAL003	9.999E-05	9.999E-05	0.9998	9.998E-05	9.998E-05	0.600348	0.399452
dog	HNH055	9.999E-05	9.999E-05	0.9998	9.99835E-05	9.99835E-05	0.633147	0.366654
dog	LSL011	9.999E-05	9.999E-05	0.9998	9.99835E-05	9.99835E-05	0.654179	0.345621
dog	AUT428	9.999E-05	9.999E-05	0.9998	9.99835E-05	9.99835E-05	0.657582	0.342218
dog	HNH346	9.999E-05	9.999E-05	0.9998	9.99835E-05	9.99835E-05	0.662039	0.337761
dog	PYP004	9.999E-05	9.999E-05	0.9998	9.99836E-05	9.99836E-05	0.667173	0.332627
dog	LSL012	9.999E-05	9.999E-05	0.9998	9.99835E-05	9.99835E-05	0.672348	0.327452
dog	SPK159	9.999E-05	9.999E-05	0.9998	9.99835E-05	9.99835E-05	0.693753	0.306047
dog	ISP030	9.999E-05	9.999E-05	0.9998	9.998E-05	9.998E-05	0.710007	0.289793
dog	B060	9.999E-05	9.999E-05	0.9998	9.99836E-05	9.99836E-05	0.722568	0.277232
dog	PYP074	9.999E-05	9.999E-05	0.9998	9.99835E-05	9.99835E-05	0.746645	0.253155
dog	VRH001	9.999E-05	9.999E-05	0.9998	9.99835E-05	9.99835E-05	0.754518	0.245282
dog	AKT044	9.999E-05	9.999E-05	0.9998	9.998E-05	9.998E-05	0.759048	0.240752
dog	SLK444	9.999E-05	9.999E-05	0.9998	9.99836E-05	9.99836E-05	0.765902	0.233898
dog	SKN372	9.999E-05	9.999E-05	0.9998	9.99834E-05	9.99834E-05	0.790291	0.209509
dog	SCH457	9.999E-05	9.999E-05	0.9998	9.99834E-05	9.99834E-05	0.795859	0.203941
dog	DAL084	9.999E-05	9.999E-05	0.9998	9.99834E-05	9.99834E-05	0.802307	0.197493
dog	SPK173	9.999E-05	9.999E-05	0.9998	9.99833E-05	9.99833E-05	0.828678	0.171122
dog	RBD095	9.999E-05	9.999E-05	0.9998	9.99835E-05	9.99835E-05	0.834381	0.165419
dog	GRI015	9.999E-05	9.999E-05	0.9998	9.99835E-05	9.99835E-05	0.83498	0.16482
dog	SPK428	9.999E-05	9.999E-05	0.9998	9.99835E-05	9.99835E-05	0.836003	0.163797
dog	BAR092	9.999E-05	9.999E-05	0.9998	9.998E-05	9.998E-05	0.86614	0.13366
dog	RW067	9.999E-05	9.999E-05	0.9998	9.99836E-05	9.99836E-05	0.876501	0.123299
dog	DAL046	9.999E-05	9.999E-05	0.9998	9.99834E-05	9.99834E-05	0.893155	0.106645
dog	LAG234	9.999E-05	9.999E-05	0.9998	9.99835E-05	9.99835E-05	0.894829	0.104971
dog	BIF346	9.999E-05	9.999E-05	0.9998	9.99835E-05	9.99835E-05	0.895797	0.104003
dog	KKM200	9.999E-05	9.999E-05	0.9998	9.998E-05	9.998E-05	0.89779	0.10201
dog	SIL052	9.999E-05	9.999E-05	0.9998	9.99835E-05	9.99835E-05	0.915581	0.0842189
dog	VLT520	9.999E-05	9.999E-05	0.9998	9.99836E-05	9.99836E-05	0.918062	0.081738
dog	BAR069	9.999E-05	9.999E-05	0.9998	9.99835E-05	0.0648465	0.934954	9.99835E-05
dog	B123	9.999E-05	9.999E-05	0.9998	9.998E-05	9.998E-05	0.936913	0.0628866
dog	SAM427	9.99917E-05	0.0604062	0.939494	9.998E-05	0.0561902	0.94361	9.998E-05
dog	BIF548	9.999E-05	9.999E-05	0.9998	9.99835E-05	9.99835E-05	0.944056	0.0557439
dog	VRH006	9.999E-05	9.999E-05	0.9998	9.99834E-05	9.99834E-05	0.946242	0.0535583
dog	SKN265	9.99917E-05	0.0696291	0.930271	9.998E-05	0.0530986	0.946701	9.998E-05
dog	BOR204	9.99917E-05	0.0715165	0.928384	9.99834E-05	0.0494583	0.950342	9.99834E-05
dog	AUK105	9.999E-05	9.999E-05	0.9998	9.9984E-05	9.9984E-05	0.952034	0.0477658
dog	WH670	9.999E-05	9.999E-05	0.9998	9.99917E-05	0.0178421	0.955033	0.0270251
dog	NFK079	9.99918E-05	0.0431504	0.95675	9.99835E-05	0.0262305	0.97357	9.99835E-05
dog	VLT487	9.999E-05	9.999E-05	0.9998	9.99835E-05	9.99835E-05	0.99041	0.0093901
dog	BPG593	9.999E-05	9.999E-05	0.9998	0.00376227	9.99836E-05	0.996038	9.99836E-05
dog	TD073	9.999E-05	9.999E-05	0.9998	9.99835E-05	0.00315604	0.996644	9.99835E-05
dog	ACS033	9.999E-05	9.999E-05	0.9998	9.998E-05	9.998E-05	0.9997	9.998E-05
dog	ACS222	9.999E-05	9.999E-05	0.9998	9.998E-05	9.998E-05	0.9997	9.998E-05
dog	ACS236	9.999E-05	9.999E-05	0.9998	9.998E-05	9.998E-05	0.9997	9.998E-05
dog	ACS242	9.999E-05	9.999E-05	0.9998	9.998E-05	9.998E-05	0.9997	9.998E-05
dog	ACS245	9.999E-05	9.999E-05	0.9998	9.998E-05	9.998E-05	0.9997	9.998E-05
dog	AKT003	9.999E-05	9.999E-05	0.9998	9.998E-05	9.998E-05	0.9997	9.998E-05
dog	AKT012	9.999E-05	9.999E-05	0.9998	9.998E-05	9.998E-05	0.9997	9.998E-05
dog	AKT046	9.999E-05	9.999E-05	0.9998	9.998E-05	9.998E-05	0.9997	9.998E-05
dog	AKT055	9.999E-05	9.999E-05	0.9998	9.998E-05	9.998E-05	0.9997	9.998E-05
dog	AUK014	9.999E-05	9.999E-05	0.9998	9.998E-05	9.998E-05	0.9997	9.998E-05
dog	AUK016	9.999E-05	9.999E-05	0.9998	9.998E-05	9.998E-05	0.9997	9.998E-05
dog	AUK039	9.999E-05	9.999E-05	0.9998	9.998E-05	9.998E-05	0.9997	9.998E-05
dog	AUK133	9.999E-05	9.999E-05	0.9998	9.998E-05	9.998E-05	0.9997	9.998E-05
dog	AUT029	9.999E-05	9.999E-05	0.9998	9.998E-05	9.998E-05	0.9997	9.998E-05
dog	AUT073	9.999E-05	9.999E-05	0.9998	9.998E-05	9.998E-05	0.9997	9.998E-05
dog	AUT148	9.999E-05	9.999E-05	0.9998	9.998E-05	9.998E-05	0.9997	9.998E-05
dog	AUT342	9.999E-05	9.999E-05	0.9998	9.998E-05	9.998E-05	0.9997	9.998E-05
dog	B034	9.999E-05	9.999E-05	0.9998	9.998E-05	9.998E-05	0.9997	9.998E-05
dog	B095	9.999E-05	9.999E-05	0.9998	9.998E-05	9.998E-05	0.9997	9.998E-05
dog	BAR009	9.999E-05	9.999E-05	0.9998	9.998E-05	9.998E-05	0.9997	9.998E-05
dog	BAR030	9.999E-05	9.999E-05	0.9998	9.998E-05	9.998E-05	0.9997	9.998E-05
dog	BAR047	9.999E-05	9.999E-05	0.9998	9.998E-05	9.998E-05	0.9997	9.998E-05
dog	BC027	9.999E-05	9.999E-05	0.9998	9.998E-05	9.998E-05	0.9997	9.998E-05
dog	BC1094	9.999E-05	9.999E-05	0.9998	9.998E-05	9.998E-05	0.9997	9.998E-05
dog	BC1320	9.999E-05	9.999E-05	0.9998	9.998E-05	9.998E-05	0.9997	9.998E-05
dog	BC689	9.999E-05	9.999E-05	0.9998	9.998E-05	9.998E-05	0.9997	9.998E-05
dog	BC989	9.999E-05	9.999E-05	0.9998	9.998E-05	9.998E-05	0.9997	9.998E-05
dog	BGL023	9.999E-05	9.999E-05	0.9998	9.998E-05	9.998E-05	0.9997	9.998E-05
dog	BGL028	9.999E-05	9.999E-05	0.9998	9.998E-05	9.998E-05	0.9997	9.998E-05
dog	BGL120	9.999E-05	9.999E-05	0.9998	9.998E-05	9.998E-05	0.9997	9.998E-05
dog	BIF493	9.999E-05	9.999E-05	0.9998	9.998E-05	9.998E-05	0.9997	9.998E-05
dog	BIF534	9.999E-05	9.999E-05	0.9998	9.998E-05	9.998E-05	0.9997	9.998E-05
dog	BOR027	9.999E-05	9.999E-05	0.9998	9.998E-05	9.998E-05	0.9997	9.998E-05
dog	BOR148	9.999E-05	9.999E-05	0.9998	9.998E-05	9.998E-05	0.9997	9.998E-05
dog	BOR223	9.999E-05	9.999E-05	0.9998	9.998E-05	9.998E-05	0.9997	9.998E-05
dog	BOR249	9.999E-05	9.999E-05	0.9998	9.998E-05	9.998E-05	0.9997	9.998E-05
dog	BPM005	9.999E-05	9.999E-05	0.9998	9.998E-05	9.998E-05	0.9997	9.998E-05
dog	BPT267	9.999E-05	9.999E-05	0.9998	9.998E-05	9.998E-05	0.9997	9.998E-05
dog	BUL075	9.999E-05	9.999E-05	0.9998	9.998E-05	9.998E-05	0.9997	9.998E-05
dog	BUL078	9.999E-05	9.999E-05	0.9998	9.998E-05	9.998E-05	0.9997	9.998E-05
dog	BUL180	9.999E-05	9.999E-05	0.9998	9.998E-05	9.998E-05	0.9997	9.998E-05
dog	CT015	9.999E-05	9.999E-05	0.9998	9.998E-05	9.998E-05	0.9997	9.998E-05
dog	CT019	9.999E-05	9.999E-05	0.9998	9.998E-05	9.998E-05	0.9997	9.998E-05
dog	CT076	9.999E-05	9.999E-05	0.9998	9.998E-05	9.998E-05	0.9997	9.998E-05
dog	CT077	9.999E-05	9.999E-05	0.9998	9.998E-05	9.998E-05	0.9997	9.998E-05
dog	CT094	9.999E-05	9.999E-05	0.9998	9.998E-05	9.998E-05	0.9997	9.998E-05
dog	EBD012	9.999E-05	9.999E-05	0.9998	9.998E-05	9.998E-05	0.9997	9.998E-05
dog	EBD013	9.999E-05	9.999E-05	0.9998	9.998E-05	9.998E-05	0.9997	9.998E-05
dog	EBD033	9.999E-05	9.999E-05	0.9998	9.998E-05	9.998E-05	0.9997	9.998E-05
dog	EBD073	9.999E-05	9.999E-05	0.9998	9.998E-05	9.998E-05	0.9997	9.998E-05
dog	EBD140	9.999E-05	9.999E-05	0.9998	9.998E-05	9.998E-05	0.9997	9.998E-05
dog	GRI005	9.999E-05	9.999E-05	0.9998	9.998E-05	9.998E-05	0.9997	9.998E-05
dog	GRI007	9.999E-05	9.999E-05	0.9998	9.998E-05	9.998E-05	0.9997	9.998E-05
dog	GRI030	9.999E-05	9.999E-05	0.9998	9.998E-05	9.998E-05	0.9997	9.998E-05
dog	GRI077	9.999E-05	9.999E-05	0.9998	9.998E-05	9.998E-05	0.9997	9.998E-05
dog	HNH066	9.999E-05	9.999E-05	0.9998	9.998E-05	9.998E-05	0.9997	9.998E-05
dog	ISP022	9.999E-05	9.999E-05	0.9998	9.998E-05	9.998E-05	0.9997	9.998E-05
dog	ISP085	9.999E-05	9.999E-05	0.9998	9.998E-05	9.998E-05	0.9997	9.998E-05
dog	ISP092	9.999E-05	9.999E-05	0.9998	9.998E-05	9.998E-05	0.9997	9.998E-05
dog	ISP097	9.999E-05	9.999E-05	0.9998	9.998E-05	9.998E-05	0.9997	9.998E-05
dog	IT037	9.999E-05	9.999E-05	0.9998	9.998E-05	9.998E-05	0.9997	9.998E-05
dog	IT081	9.999E-05	9.999E-05	0.9998	9.998E-05	9.998E-05	0.9997	9.998E-05
dog	IT099	9.999E-05	9.999E-05	0.9998	9.998E-05	9.998E-05	0.9997	9.998E-05
dog	IT139	9.999E-05	9.999E-05	0.9998	9.998E-05	9.998E-05	0.9997	9.998E-05
dog	IT143	9.999E-05	9.999E-05	0.9998	9.998E-05	9.998E-05	0.9997	9.998E-05
dog	JPK057	9.999E-05	9.999E-05	0.9998	9.998E-05	9.998E-05	0.9997	9.998E-05
dog	JPK078	9.999E-05	9.999E-05	0.9998	9.998E-05	9.998E-05	0.9997	9.998E-05
dog	JPK121	9.999E-05	9.999E-05	0.9998	9.998E-05	9.998E-05	0.9997	9.998E-05
dog	JPK297	9.999E-05	9.999E-05	0.9998	9.998E-05	9.998E-05	0.9997	9.998E-05
dog	KBT006	9.999E-05	9.999E-05	0.9998	9.998E-05	9.998E-05	0.9997	9.998E-05
dog	KBT021	9.999E-05	9.999E-05	0.9998	9.998E-05	9.998E-05	0.9997	9.998E-05
dog	KKK057	9.999E-05	9.999E-05	0.9998	9.998E-05	9.998E-05	0.9997	9.998E-05
dog	KKK181	9.999E-05	9.999E-05	0.9998	9.998E-05	9.998E-05	0.9997	9.998E-05
dog	KKK209	9.999E-05	9.999E-05	0.9998	9.998E-05	9.998E-05	0.9997	9.998E-05
dog	KKK216	9.999E-05	9.999E-05	0.9998	9.998E-05	9.998E-05	0.9997	9.998E-05
dog	KKK242	9.999E-05	9.999E-05	0.9998	9.998E-05	9.998E-05	0.9997	9.998E-05
dog	KKM165	9.999E-05	9.999E-05	0.9998	9.998E-05	9.998E-05	0.9997	9.998E-05
dog	KKM194	9.999E-05	9.999E-05	0.9998	9.998E-05	9.998E-05	0.9997	9.998E-05
dog	KKM195	9.999E-05	9.999E-05	0.9998	9.998E-05	9.998E-05	0.9997	9.998E-05
dog	KKM202	9.999E-05	9.999E-05	0.9998	9.998E-05	9.998E-05	0.9997	9.998E-05
dog	KT079	9.999E-05	9.999E-05	0.9998	9.998E-05	9.998E-05	0.9997	9.998E-05
dog	KT098	9.999E-05	9.999E-05	0.9998	9.998E-05	9.998E-05	0.9997	9.998E-05
dog	KT101	9.999E-05	9.999E-05	0.9998	9.998E-05	9.998E-05	0.9997	9.998E-05
dog	KT127	9.999E-05	9.999E-05	0.9998	9.998E-05	9.998E-05	0.9997	9.998E-05
dog	KT132	9.999E-05	9.999E-05	0.9998	9.998E-05	9.998E-05	0.9997	9.998E-05
dog	LAG016	9.999E-05	9.999E-05	0.9998	9.998E-05	9.998E-05	0.9997	9.998E-05
dog	LAG099	9.999E-05	9.999E-05	0.9998	9.998E-05	9.998E-05	0.9997	9.998E-05
dog	LAG1181	9.999E-05	9.999E-05	0.9998	9.998E-05	9.998E-05	0.9997	9.998E-05
dog	LAG704	9.999E-05	9.999E-05	0.9998	9.998E-05	9.998E-05	0.9997	9.998E-05
dog	LB123	9.999E-05	9.999E-05	0.9998	9.998E-05	9.998E-05	0.9997	9.998E-05
dog	LB186	9.999E-05	9.999E-05	0.9998	9.998E-05	9.998E-05	0.9997	9.998E-05
dog	LB220	9.999E-05	9.999E-05	0.9998	9.998E-05	9.998E-05	0.9997	9.998E-05
dog	LB276	9.999E-05	9.999E-05	0.9998	9.998E-05	9.998E-05	0.9997	9.998E-05
dog	LB641	9.999E-05	9.999E-05	0.9998	9.998E-05	9.998E-05	0.9997	9.998E-05
dog	LJP013	9.999E-05	9.999E-05	0.9998	9.998E-05	9.998E-05	0.9997	9.998E-05
dog	LJP090	9.999E-05	9.999E-05	0.9998	9.998E-05	9.998E-05	0.9997	9.998E-05
dog	LJP102	9.999E-05	9.999E-05	0.9998	9.998E-05	9.998E-05	0.9997	9.998E-05
dog	LJP121	9.999E-05	9.999E-05	0.9998	9.998E-05	9.998E-05	0.9997	9.998E-05
dog	LJP165	9.999E-05	9.999E-05	0.9998	9.998E-05	9.998E-05	0.9997	9.998E-05
dog	MOP081	9.999E-05	9.999E-05	0.9998	9.998E-05	9.998E-05	0.9997	9.998E-05
dog	MOP143	9.999E-05	9.999E-05	0.9998	9.998E-05	9.998E-05	0.9997	9.998E-05
dog	MOP213	9.999E-05	9.999E-05	0.9998	9.998E-05	9.998E-05	0.9997	9.998E-05
dog	MOP247	9.999E-05	9.999E-05	0.9998	9.998E-05	9.998E-05	0.9997	9.998E-05
dog	MOP380	9.999E-05	9.999E-05	0.9998	9.998E-05	9.998E-05	0.9997	9.998E-05
dog	NFK023	9.999E-05	9.999E-05	0.9998	9.998E-05	9.998E-05	0.9997	9.998E-05
dog	NFK040	9.999E-05	9.999E-05	0.9998	9.998E-05	9.998E-05	0.9997	9.998E-05
dog	NFK069	9.999E-05	9.999E-05	0.9998	9.998E-05	9.998E-05	0.9997	9.998E-05
dog	NFK101	9.999E-05	9.999E-05	0.9998	9.998E-05	9.998E-05	0.9997	9.998E-05
dog	PAP001	9.999E-05	9.999E-05	0.9998	9.998E-05	9.998E-05	0.9997	9.998E-05
dog	PAP003	9.999E-05	9.999E-05	0.9998	9.998E-05	9.998E-05	0.9997	9.998E-05
dog	PAP005	9.999E-05	9.999E-05	0.9998	9.998E-05	9.998E-05	0.9997	9.998E-05
dog	PAP006	9.999E-05	9.999E-05	0.9998	9.998E-05	9.998E-05	0.9997	9.998E-05
dog	PAP007	9.999E-05	9.999E-05	0.9998	9.998E-05	9.998E-05	0.9997	9.998E-05
dog	PHA016	9.999E-05	9.999E-05	0.9998	9.998E-05	9.998E-05	0.9997	9.998E-05
dog	PHA024	9.999E-05	9.999E-05	0.9998	9.998E-05	9.998E-05	0.9997	9.998E-05
dog	PHA031	9.999E-05	9.999E-05	0.9998	9.998E-05	9.998E-05	0.9997	9.998E-05
dog	PHA033	9.999E-05	9.999E-05	0.9998	9.998E-05	9.998E-05	0.9997	9.998E-05
dog	PHA061	9.999E-05	9.999E-05	0.9998	9.998E-05	9.998E-05	0.9997	9.998E-05
dog	PYP068	9.999E-05	9.999E-05	0.9998	9.998E-05	9.998E-05	0.9997	9.998E-05
dog	PYP114	9.999E-05	9.999E-05	0.9998	9.998E-05	9.998E-05	0.9997	9.998E-05
dog	PYP143	9.999E-05	9.999E-05	0.9998	9.998E-05	9.998E-05	0.9997	9.998E-05
dog	RBD050	9.999E-05	9.999E-05	0.9998	9.998E-05	9.998E-05	0.9997	9.998E-05
dog	RBD060	9.999E-05	9.999E-05	0.9998	9.998E-05	9.998E-05	0.9997	9.998E-05
dog	RBD128	9.999E-05	9.999E-05	0.9998	9.998E-05	9.998E-05	0.9997	9.998E-05
dog	RBD136	9.999E-05	9.999E-05	0.9998	9.998E-05	9.998E-05	0.9997	9.998E-05
dog	RW055	9.999E-05	9.999E-05	0.9998	9.998E-05	9.998E-05	0.9997	9.998E-05
dog	RW141	9.999E-05	9.999E-05	0.9998	9.998E-05	9.998E-05	0.9997	9.998E-05
dog	RW356	9.999E-05	9.999E-05	0.9998	9.998E-05	9.998E-05	0.9997	9.998E-05
dog	SAM191	9.999E-05	9.999E-05	0.9998	9.998E-05	9.998E-05	0.9997	9.998E-05
dog	SAM207	9.999E-05	9.999E-05	0.9998	9.998E-05	9.998E-05	0.9997	9.998E-05
dog	SAM241	9.999E-05	9.999E-05	0.9998	9.998E-05	9.998E-05	0.9997	9.998E-05
dog	SBT038	9.999E-05	9.999E-05	0.9998	9.998E-05	9.998E-05	0.9997	9.998E-05
dog	SBT119	9.999E-05	9.999E-05	0.9998	9.998E-05	9.998E-05	0.9997	9.998E-05
dog	SBT191	9.999E-05	9.999E-05	0.9998	9.998E-05	9.998E-05	0.9997	9.998E-05
dog	SBT438	9.999E-05	9.999E-05	0.9998	9.998E-05	9.998E-05	0.9997	9.998E-05
dog	SBT468	9.999E-05	9.999E-05	0.9998	9.998E-05	9.998E-05	0.9997	9.998E-05
dog	SCH133	9.999E-05	9.999E-05	0.9998	9.998E-05	9.998E-05	0.9997	9.998E-05
dog	SCH141	9.999E-05	9.999E-05	0.9998	9.998E-05	9.998E-05	0.9997	9.998E-05
dog	SCH146	9.999E-05	9.999E-05	0.9998	9.998E-05	9.998E-05	0.9997	9.998E-05
dog	SHE291	9.999E-05	9.999E-05	0.9998	9.998E-05	9.998E-05	0.9997	9.998E-05
dog	SHE318	9.999E-05	9.999E-05	0.9998	9.998E-05	9.998E-05	0.9997	9.998E-05
dog	SHE526	9.999E-05	9.999E-05	0.9998	9.998E-05	9.998E-05	0.9997	9.998E-05
dog	SHE544	9.999E-05	9.999E-05	0.9998	9.998E-05	9.998E-05	0.9997	9.998E-05
dog	SHE572	9.999E-05	9.999E-05	0.9998	9.998E-05	9.998E-05	0.9997	9.998E-05
dog	SKN059	9.999E-05	9.999E-05	0.9998	9.998E-05	9.998E-05	0.9997	9.998E-05
dog	SKN172	9.999E-05	9.999E-05	0.9998	9.998E-05	9.998E-05	0.9997	9.998E-05
dog	SKN345	9.999E-05	9.999E-05	0.9998	9.998E-05	9.998E-05	0.9997	9.998E-05
dog	SLK483	9.999E-05	9.999E-05	0.9998	9.998E-05	9.998E-05	0.9997	9.998E-05
dog	SLK758	9.999E-05	9.999E-05	0.9998	9.998E-05	9.998E-05	0.9997	9.998E-05
dog	SMT007	9.999E-05	9.999E-05	0.9998	9.998E-05	9.998E-05	0.9997	9.998E-05
dog	SMT048	9.999E-05	9.999E-05	0.9998	9.998E-05	9.998E-05	0.9997	9.998E-05
dog	SMT068	9.999E-05	9.999E-05	0.9998	9.998E-05	9.998E-05	0.9997	9.998E-05
dog	SMT069	9.999E-05	9.999E-05	0.9998	9.998E-05	9.998E-05	0.9997	9.998E-05
dog	SMT072	9.999E-05	9.999E-05	0.9998	9.998E-05	9.998E-05	0.9997	9.998E-05
dog	SPK228	9.999E-05	9.999E-05	0.9998	9.998E-05	9.998E-05	0.9997	9.998E-05
dog	SPK507	9.999E-05	9.999E-05	0.9998	9.998E-05	9.998E-05	0.9997	9.998E-05
dog	TD354	9.999E-05	9.999E-05	0.9998	9.998E-05	9.998E-05	0.9997	9.998E-05
dog	TD441	9.999E-05	9.999E-05	0.9998	9.998E-05	9.998E-05	0.9997	9.998E-05
dog	TD653	9.999E-05	9.999E-05	0.9998	9.998E-05	9.998E-05	0.9997	9.998E-05
dog	VLT171	9.999E-05	9.999E-05	0.9998	9.998E-05	9.998E-05	0.9997	9.998E-05
dog	VLT432	9.999E-05	9.999E-05	0.9998	9.998E-05	9.998E-05	0.9997	9.998E-05
dog	VLT530	9.999E-05	9.999E-05	0.9998	9.998E-05	9.998E-05	0.9997	9.998E-05
dog	VRH010	9.999E-05	9.999E-05	0.9998	9.998E-05	9.998E-05	0.9997	9.998E-05
dog	VRH013	9.999E-05	9.999E-05	0.9998	9.998E-05	9.998E-05	0.9997	9.998E-05
dog	VT046	9.999E-05	9.999E-05	0.9998	9.998E-05	9.998E-05	0.9997	9.998E-05
dog	VT107	9.999E-05	9.999E-05	0.9998	9.998E-05	9.998E-05	0.9997	9.998E-05
dog	VT112	9.999E-05	9.999E-05	0.9998	9.998E-05	9.998E-05	0.9997	9.998E-05
dog	VT125	9.999E-05	9.999E-05	0.9998	9.998E-05	9.998E-05	0.9997	9.998E-05
dog	VT131	9.999E-05	9.999E-05	0.9998	9.998E-05	9.998E-05	0.9997	9.998E-05
dog	VUL009	9.999E-05	9.999E-05	0.9998	9.998E-05	9.998E-05	0.9997	9.998E-05
dog	WH022	9.999E-05	9.999E-05	0.9998	9.998E-05	9.998E-05	0.9997	9.998E-05
dog	WH462	9.999E-05	9.999E-05	0.9998	9.998E-05	9.998E-05	0.9997	9.998E-05
dog	WH750	9.999E-05	9.999E-05	0.9998	9.998E-05	9.998E-05	0.9997	9.998E-05
dog	WH765	9.99917E-05	0.0316812	0.968219	9.998E-05	9.998E-05	0.9997	9.998E-05
dog	SH092	9.99917E-05	0.0824021	0.917498	9.99834E-05	0.0883841	9.99834E-05	0.911416
dog	AM050	0.156685	9.99918E-05	0.843215	9.998E-05	9.998E-05	9.998E-05	0.9997
dog	AM075	0.0554162	9.99918E-05	0.944484	9.998E-05	9.998E-05	9.998E-05	0.9997
dog	AM079	9.99918E-05	0.0685698	0.93133	9.998E-05	9.998E-05	9.998E-05	0.9997
dog	AM154	0.163048	9.99918E-05	0.836852	9.998E-05	9.998E-05	9.998E-05	0.9997
dog	BPM318	9.999E-05	9.999E-05	0.9998	9.998E-05	9.998E-05	9.998E-05	0.9997
dog	CSV001	9.999E-05	9.999E-05	0.9998	9.998E-05	9.998E-05	9.998E-05	0.9997
dog	CSV006	0.00917822	9.99918E-05	0.990722	9.998E-05	9.998E-05	9.998E-05	0.9997
dog	CSV025	9.999E-05	9.999E-05	0.9998	9.998E-05	9.998E-05	9.998E-05	0.9997
dog	CSV027	9.99918E-05	0.0179169	0.981983	9.998E-05	9.998E-05	9.998E-05	0.9997
dog	CSV046	9.99918E-05	0.0634072	0.936493	9.998E-05	9.998E-05	9.998E-05	0.9997
dog	LSL001	9.999E-05	9.999E-05	0.9998	9.998E-05	9.998E-05	9.998E-05	0.9997
dog	LSL009	9.999E-05	9.999E-05	0.9998	9.998E-05	9.998E-05	9.998E-05	0.9997
dog	S47	9.999E-05	9.999E-05	0.9998	9.998E-05	9.998E-05	9.998E-05	0.9997
dog	SA632	9.999E-05	9.999E-05	0.9998	9.998E-05	9.998E-05	9.998E-05	0.9997
dog	SH049	9.999E-05	9.999E-05	0.9998	9.998E-05	9.998E-05	9.998E-05	0.9997
dog	SH260	9.99918E-05	0.0302654	0.969635	9.998E-05	9.998E-05	9.998E-05	0.9997
dog	SH271	0.264298	9.99918E-05	0.735602	9.998E-05	9.998E-05	9.998E-05	0.9997
dog	SH337	0.0925785	9.99918E-05	0.907322	9.998E-05	9.998E-05	9.998E-05	0.9997
dog	SP099	9.99917E-05	0.00796035	0.99194	9.998E-05	9.998E-05	9.998E-05	0.9997
dog	SP1106	9.999E-05	9.999E-05	0.9998	9.998E-05	9.998E-05	9.998E-05	0.9997
dog	SP1535	9.999E-05	9.999E-05	0.9998	9.998E-05	9.998E-05	9.998E-05	0.9997
dog	SP1872	9.999E-05	9.999E-05	0.9998	9.998E-05	9.998E-05	9.998E-05	0.9997
dog	SWH058	0.106488	9.99918E-05	0.893412	9.998E-05	9.998E-05	9.998E-05	0.9997
dog	SWH062	0.0202019	9.99918E-05	0.979698	9.998E-05	9.998E-05	9.998E-05	0.9997
dog	SWH067	9.99919E-05	0.016678	0.983222	9.998E-05	9.998E-05	9.998E-05	0.9997
dog	SWH089	0.048004	9.99918E-05	0.951896	9.998E-05	9.998E-05	9.998E-05	0.9997
dog	SWH124	0.235523	0.00599116	0.758486	9.998E-05	9.998E-05	9.998E-05	0.9997
dog	VUL008	9.999E-05	9.999E-05	0.9998	9.998E-05	9.998E-05	9.998E-05	0.9997
dog	VUL012	9.99918E-05	0.00348923	0.996411	9.998E-05	9.998E-05	9.998E-05	0.9997

## Sheet: S Table 4
Supplementary Table 4. Sexing results.
Ind	Known sex	X chromosome	F value	Y chromosome
W_031	female	1=male	1	no Y
W_184	female	1=male	1	no Y
W_137	female	1=male	1	no Y
W_264	female	1=male	1	no Y
REN_16002	female	1=male	1	no Y
PYH1_16027	female	1=male	1	no Y
PYH1_15016	female	1=male	1	no Y
PYH1_16022	female	1=male	1	no Y
PYH1_16020	female	1=male	1	no Y
LS_18068	female	1=male	1	no Y
POY_008	female	1=male	1	yes Y
LS_17036	female	1=male	1	no Y
LS_17035	female	1=male	1	no Y
W_034	female	0=ambiquous	0.5746	no Y
LS_17047	female	0=ambiquous	0.5746	no Y
W_354	female	0=ambiquous	0.4716	no Y
W_131	female	2=female	0.1491	no Y
LS_17049	female	2=female	0.1491	no Y
TEN_16012	female	2=female	0.1491	no Y
LS_18063	female	2=female	0.1459	yes Y
LS_19101	female	2=female	-0.05674	no Y
REN_16004	female	2=female	-0.05674	no Y
LS_18070	female	2=female	-0.05674	no Y
TEN_15005	female	2=female	-0.05674	no Y
LS_17050	female	2=female	-0.05674	no Y
POY_011	female	2=female	-0.05674	no Y
W_107	female	2=female	-0.2763	no Y
W_217	female	2=female	-0.2763	no Y
POY_007	female	2=female	-0.2763	no Y
LS_19093	female	2=female	-0.2763	yes Y
LS_19096	female	2=female	-0.2763	no Y
JUU_15001	female	2=female	-0.7018	no Y
W_491	female	2=female	-0.7018	no Y
W_056	female	2=female	-1.127	no Y
W_181	female	2=female	-1.127	no Y
W_494	female	2=female	-1.127	no Y
W_111	female	2=female	-1.553	no Y
PYH1_15015	male	1=male	1	yes Y
W_145	male	1=male	1	yes Y
KAR_15003	male	1=male	1	yes Y
W_026	male	1=male	1	yes Y
POY_006	male	1=male	1	yes Y
TEN_15002	male	1=male	1	yes Y
PM_19074	male	1=male	1	yes Y
W_127	male	1=male	1	yes Y
KOY_008	male	1=male	1	yes Y
W_195	male	1=male	1	yes Y
W_196	male	1=male	1	yes Y
W_197	male	1=male	1	yes Y
W_199	male	1=male	1	yes Y
W_039	male	1=male	1	yes Y
W_043	male	1=male	1	yes Y
W_110	male	1=male	1	yes Y
W_130	male	1=male	1	yes Y
REN_16007	male	1=male	1	yes Y
REN_16006	male	1=male	1	yes Y
W_178	male	1=male	1	yes Y
W_179	male	1=male	1	yes Y
W_180	male	1=male	1	yes Y
W_187	male	1=male	1	yes Y
W_266	male	1=male	1	yes Y
W_268	male	1=male	1	yes Y
POY_001	male	1=male	1	yes Y
PYH1_15012	male	1=male	1	yes Y
PYH1_15013	male	1=male	1	yes Y
LS_18056	male	1=male	1	yes Y
LS_18059	male	1=male	1	yes Y
LS_17039	male	1=male	1	yes Y
W_353	male	1=male	1	yes Y
PYH1_16025	male	1=male	1	yes Y
PYH1_16018	male	1=male	1	yes Y
PYH1_16019	male	1=male	1	yes Y
LS_17046	male	1=male	1	yes Y
LS_17048	male	1=male	1	yes Y
LS_18069	male	1=male	1	yes Y
LS_18071	male	1=male	1	yes Y
W_489	male	1=male	1	yes Y
LS_17037	male	1=male	1	yes Y
LS_17038	male	0=ambiquous	0.5746	yes Y
LS_16023	male	1=male	1	yes Y
LS_19102	male	1=male	1	yes Y
REN_16003	male	1=male	1	yes Y
W_495	male	1=male	1	yes Y
W_490	male	1=male	1	yes Y
W_493	male	1=male	1	yes Y
W_500	male	1=male	1	yes Y
LS_19106	male	1=male	1	yes Y

## Sheet: S Table 5
Supplementary Table 5. Probability of Identity (PI) for each Locus and for Increasing Combinations of the 94 Loci
PI for Increasing Locus Combinations
Pop	N	1	1+2	1+2+3	1+2+3+4	1+2+3+4+5	1+2+3+4+5+6	1+2+3+4+5+6+7	1+2+3+4+5+6+7+8	1+2+3+4+5+6+7+8+9	1+2+3+4+5+6+7+8+9+10	1+2+3+4+5+6+7+8+9+10+11	1+2+3+4+5+6+7+8+9+10+11+12	1+2+3+4+5+6+7+8+9+10+11+12+13	1+2+3+4+5+6+7+8+9+10+11+12+13+14	1+2+3+4+5+6+7+8+9+10+11+12+13+14+15	1+2+3+4+5+6+7+8+9+10+11+12+13+14+15+16	1+2+3+4+5+6+7+8+9+10+11+12+13+14+15+16+17	1+2+3+4+5+6+7+8+9+10+11+12+13+14+15+16+17+18	1+2+3+4+5+6+7+8+9+10+11+12+13+14+15+16+17+18+19	1+2+3+4+5+6+7+8+9+10+11+12+13+14+15+16+17+18+19+20	1+2+3+4+5+6+7+8+9+10+11+12+13+14+15+16+17+18+19+20+21	1+2+3+4+5+6+7+8+9+10+11+12+13+14+15+16+17+18+19+20+21+22	1+2+3+4+5+6+7+8+9+10+11+12+13+14+15+16+17+18+19+20+21+22+23	1+2+3+4+5+6+7+8+9+10+11+12+13+14+15+16+17+18+19+20+21+22+23+24	1+2+3+4+5+6+7+8+9+10+11+12+13+14+15+16+17+18+19+20+21+22+23+24+25	1+2+3+4+5+6+7+8+9+10+11+12+13+14+15+16+17+18+19+20+21+22+23+24+25+26	1+2+3+4+5+6+7+8+9+10+11+12+13+14+15+16+17+18+19+20+21+22+23+24+25+26+27	1+2+3+4+5+6+7+8+9+10+11+12+13+14+15+16+17+18+19+20+21+22+23+24+25+26+27+28	1+2+3+4+5+6+7+8+9+10+11+12+13+14+15+16+17+18+19+20+21+22+23+24+25+26+27+28+29	1+2+3+4+5+6+7+8+9+10+11+12+13+14+15+16+17+18+19+20+21+22+23+24+25+26+27+28+29+30	1+2+3+4+5+6+7+8+9+10+11+12+13+14+15+16+17+18+19+20+21+22+23+24+25+26+27+28+29+30+31	1+2+3+4+5+6+7+8+9+10+11+12+13+14+15+16+17+18+19+20+21+22+23+24+25+26+27+28+29+30+31+32	1+2+3+4+5+6+7+8+9+10+11+12+13+14+15+16+17+18+19+20+21+22+23+24+25+26+27+28+29+30+31+32+33	1+2+3+4+5+6+7+8+9+10+11+12+13+14+15+16+17+18+19+20+21+22+23+24+25+26+27+28+29+30+31+32+33+34	1+2+3+4+5+6+7+8+9+10+11+12+13+14+15+16+17+18+19+20+21+22+23+24+25+26+27+28+29+30+31+32+33+34+35	1+2+3+4+5+6+7+8+9+10+11+12+13+14+15+16+17+18+19+20+21+22+23+24+25+26+27+28+29+30+31+32+33+34+35+36	1+2+3+4+5+6+7+8+9+10+11+12+13+14+15+16+17+18+19+20+21+22+23+24+25+26+27+28+29+30+31+32+33+34+35+36+37	1+2+3+4+5+6+7+8+9+10+11+12+13+14+15+16+17+18+19+20+21+22+23+24+25+26+27+28+29+30+31+32+33+34+35+36+37+38	1+2+3+4+5+6+7+8+9+10+11+12+13+14+15+16+17+18+19+20+21+22+23+24+25+26+27+28+29+30+31+32+33+34+35+36+37+38+39	1+2+3+4+5+6+7+8+9+10+11+12+13+14+15+16+17+18+19+20+21+22+23+24+25+26+27+28+29+30+31+32+33+34+35+36+37+38+39+40	1+2+3+4+5+6+7+8+9+10+11+12+13+14+15+16+17+18+19+20+21+22+23+24+25+26+27+28+29+30+31+32+33+34+35+36+37+38+39+40+41	1+2+3+4+5+6+7+8+9+10+11+12+13+14+15+16+17+18+19+20+21+22+23+24+25+26+27+28+29+30+31+32+33+34+35+36+37+38+39+40+41+42	1+2+3+4+5+6+7+8+9+10+11+12+13+14+15+16+17+18+19+20+21+22+23+24+25+26+27+28+29+30+31+32+33+34+35+36+37+38+39+40+41+42+43	1+2+3+4+5+6+7+8+9+10+11+12+13+14+15+16+17+18+19+20+21+22+23+24+25+26+27+28+29+30+31+32+33+34+35+36+37+38+39+40+41+42+43+44	1+2+3+4+5+6+7+8+9+10+11+12+13+14+15+16+17+18+19+20+21+22+23+24+25+26+27+28+29+30+31+32+33+34+35+36+37+38+39+40+41+42+43+44+45	1+2+3+4+5+6+7+8+9+10+11+12+13+14+15+16+17+18+19+20+21+22+23+24+25+26+27+28+29+30+31+32+33+34+35+36+37+38+39+40+41+42+43+44+45+46	1+2+3+4+5+6+7+8+9+10+11+12+13+14+15+16+17+18+19+20+21+22+23+24+25+26+27+28+29+30+31+32+33+34+35+36+37+38+39+40+41+42+43+44+45+46+47	1+2+3+4+5+6+7+8+9+10+11+12+13+14+15+16+17+18+19+20+21+22+23+24+25+26+27+28+29+30+31+32+33+34+35+36+37+38+39+40+41+42+43+44+45+46+47+48
Pop1	39	3.8E-01	1.4E-01	5.4E-02	2.0E-02	7.7E-03	2.9E-03	1.1E-03	4.2E-04	1.6E-04	6.1E-05	2.4E-05	9.2E-06	3.5E-06	1.3E-06	5.0E-07	2.0E-07	7.7E-08	3.0E-08	1.2E-08	4.9E-09	1.9E-09	7.0E-10	2.7E-10	1.0E-10	3.9E-11	1.5E-11	5.7E-12	2.2E-12	8.2E-13	3.3E-13	1.3E-13	5.0E-14	1.9E-14	7.4E-15	2.8E-15	1.1E-15	4.1E-16	1.6E-16	5.8E-17	2.3E-17	9.3E-18	3.7E-18	1.5E-18	5.8E-19	2.2E-19	8.4E-20	3.5E-20	1.4E-20
PIsibs for Increasing Locus Combinations
Pop	N	1	1+2	1+2+3	1+2+3+4	1+2+3+4+5	1+2+3+4+5+6	1+2+3+4+5+6+7	1+2+3+4+5+6+7+8	1+2+3+4+5+6+7+8+9	1+2+3+4+5+6+7+8+9+10	1+2+3+4+5+6+7+8+9+10+11	1+2+3+4+5+6+7+8+9+10+11+12	1+2+3+4+5+6+7+8+9+10+11+12+13	1+2+3+4+5+6+7+8+9+10+11+12+13+14	1+2+3+4+5+6+7+8+9+10+11+12+13+14+15	1+2+3+4+5+6+7+8+9+10+11+12+13+14+15+16	1+2+3+4+5+6+7+8+9+10+11+12+13+14+15+16+17	1+2+3+4+5+6+7+8+9+10+11+12+13+14+15+16+17+18	1+2+3+4+5+6+7+8+9+10+11+12+13+14+15+16+17+18+19	1+2+3+4+5+6+7+8+9+10+11+12+13+14+15+16+17+18+19+20	1+2+3+4+5+6+7+8+9+10+11+12+13+14+15+16+17+18+19+20+21	1+2+3+4+5+6+7+8+9+10+11+12+13+14+15+16+17+18+19+20+21+22	1+2+3+4+5+6+7+8+9+10+11+12+13+14+15+16+17+18+19+20+21+22+23	1+2+3+4+5+6+7+8+9+10+11+12+13+14+15+16+17+18+19+20+21+22+23+24	1+2+3+4+5+6+7+8+9+10+11+12+13+14+15+16+17+18+19+20+21+22+23+24+25	1+2+3+4+5+6+7+8+9+10+11+12+13+14+15+16+17+18+19+20+21+22+23+24+25+26	1+2+3+4+5+6+7+8+9+10+11+12+13+14+15+16+17+18+19+20+21+22+23+24+25+26+27	1+2+3+4+5+6+7+8+9+10+11+12+13+14+15+16+17+18+19+20+21+22+23+24+25+26+27+28	1+2+3+4+5+6+7+8+9+10+11+12+13+14+15+16+17+18+19+20+21+22+23+24+25+26+27+28+29	1+2+3+4+5+6+7+8+9+10+11+12+13+14+15+16+17+18+19+20+21+22+23+24+25+26+27+28+29+30	1+2+3+4+5+6+7+8+9+10+11+12+13+14+15+16+17+18+19+20+21+22+23+24+25+26+27+28+29+30+31	1+2+3+4+5+6+7+8+9+10+11+12+13+14+15+16+17+18+19+20+21+22+23+24+25+26+27+28+29+30+31+32	1+2+3+4+5+6+7+8+9+10+11+12+13+14+15+16+17+18+19+20+21+22+23+24+25+26+27+28+29+30+31+32+33	1+2+3+4+5+6+7+8+9+10+11+12+13+14+15+16+17+18+19+20+21+22+23+24+25+26+27+28+29+30+31+32+33+34	1+2+3+4+5+6+7+8+9+10+11+12+13+14+15+16+17+18+19+20+21+22+23+24+25+26+27+28+29+30+31+32+33+34+35	1+2+3+4+5+6+7+8+9+10+11+12+13+14+15+16+17+18+19+20+21+22+23+24+25+26+27+28+29+30+31+32+33+34+35+36	1+2+3+4+5+6+7+8+9+10+11+12+13+14+15+16+17+18+19+20+21+22+23+24+25+26+27+28+29+30+31+32+33+34+35+36+37	1+2+3+4+5+6+7+8+9+10+11+12+13+14+15+16+17+18+19+20+21+22+23+24+25+26+27+28+29+30+31+32+33+34+35+36+37+38	1+2+3+4+5+6+7+8+9+10+11+12+13+14+15+16+17+18+19+20+21+22+23+24+25+26+27+28+29+30+31+32+33+34+35+36+37+38+39	1+2+3+4+5+6+7+8+9+10+11+12+13+14+15+16+17+18+19+20+21+22+23+24+25+26+27+28+29+30+31+32+33+34+35+36+37+38+39+40	1+2+3+4+5+6+7+8+9+10+11+12+13+14+15+16+17+18+19+20+21+22+23+24+25+26+27+28+29+30+31+32+33+34+35+36+37+38+39+40+41	1+2+3+4+5+6+7+8+9+10+11+12+13+14+15+16+17+18+19+20+21+22+23+24+25+26+27+28+29+30+31+32+33+34+35+36+37+38+39+40+41+42	1+2+3+4+5+6+7+8+9+10+11+12+13+14+15+16+17+18+19+20+21+22+23+24+25+26+27+28+29+30+31+32+33+34+35+36+37+38+39+40+41+42+43	1+2+3+4+5+6+7+8+9+10+11+12+13+14+15+16+17+18+19+20+21+22+23+24+25+26+27+28+29+30+31+32+33+34+35+36+37+38+39+40+41+42+43+44	1+2+3+4+5+6+7+8+9+10+11+12+13+14+15+16+17+18+19+20+21+22+23+24+25+26+27+28+29+30+31+32+33+34+35+36+37+38+39+40+41+42+43+44+45	1+2+3+4+5+6+7+8+9+10+11+12+13+14+15+16+17+18+19+20+21+22+23+24+25+26+27+28+29+30+31+32+33+34+35+36+37+38+39+40+41+42+43+44+45+46	1+2+3+4+5+6+7+8+9+10+11+12+13+14+15+16+17+18+19+20+21+22+23+24+25+26+27+28+29+30+31+32+33+34+35+36+37+38+39+40+41+42+43+44+45+46+47	1+2+3+4+5+6+7+8+9+10+11+12+13+14+15+16+17+18+19+20+21+22+23+24+25+26+27+28+29+30+31+32+33+34+35+36+37+38+39+40+41+42+43+44+45+46+47+48
Pop1	39	6.0E-01	3.6E-01	2.1E-01	1.3E-01	7.6E-02	4.6E-02	2.7E-02	1.6E-02	9.8E-03	5.9E-03	3.6E-03	2.2E-03	1.3E-03	7.9E-04	4.7E-04	2.9E-04	1.8E-04	1.1E-04	6.5E-05	4.3E-05	2.5E-05	1.5E-05	9.1E-06	5.4E-06	3.3E-06	2.0E-06	1.2E-06	7.2E-07	4.3E-07	2.7E-07	1.7E-07	1.0E-07	6.0E-08	3.6E-08	2.2E-08	1.3E-08	7.9E-09	4.7E-09	2.8E-09	1.8E-09	1.1E-09	6.7E-10	4.3E-10	2.6E-10	1.6E-10	9.3E-11	5.9E-11	3.7E-11
PI by Locus
Pop	N	Locus1	Locus2	Locus3	Locus4	Locus5	Locus6	Locus7	Locus8	Locus9	Locus10	Locus11	Locus12	Locus13	Locus14	Locus15	Locus16	Locus17	Locus18	Locus19	Locus20	Locus21	Locus22	Locus23	Locus24	Locus25	Locus26	Locus27	Locus28	Locus29	Locus30	Locus31	Locus32	Locus33	Locus34	Locus35	Locus36	Locus37	Locus38	Locus39	Locus40	Locus41	Locus42	Locus43	Locus44	Locus45	Locus46	Locus47	Locus48
Pop1	39	3.8E-01	3.8E-01	3.8E-01	3.8E-01	3.8E-01	3.8E-01	3.8E-01	3.8E-01	3.8E-01	3.9E-01	3.9E-01	3.8E-01	3.9E-01	3.8E-01	3.8E-01	4.0E-01	3.8E-01	3.9E-01	3.8E-01	4.3E-01	3.8E-01	3.8E-01	3.8E-01	3.8E-01	3.9E-01	3.8E-01	3.8E-01	3.8E-01	3.8E-01	4.0E-01	4.0E-01	3.8E-01	3.8E-01	3.9E-01	3.8E-01	3.9E-01	3.8E-01	3.8E-01	3.8E-01	4.0E-01	4.0E-01	3.9E-01	4.2E-01	3.8E-01	3.8E-01	3.8E-01	4.1E-01	4.1E-01
PISibs by Locus
Pop	N	Locus1	Locus2	Locus3	Locus4	Locus5	Locus6	Locus7	Locus8	Locus9	Locus10	Locus11	Locus12	Locus13	Locus14	Locus15	Locus16	Locus17	Locus18	Locus19	Locus20	Locus21	Locus22	Locus23	Locus24	Locus25	Locus26	Locus27	Locus28	Locus29	Locus30	Locus31	Locus32	Locus33	Locus34	Locus35	Locus36	Locus37	Locus38	Locus39	Locus40	Locus41	Locus42	Locus43	Locus44	Locus45	Locus46	Locus47	Locus48
Pop1	39	6.0E-01	6.0E-01	6.0E-01	5.9E-01	5.9E-01	6.0E-01	5.9E-01	6.0E-01	6.0E-01	6.1E-01	6.1E-01	6.0E-01	6.1E-01	5.9E-01	6.0E-01	6.2E-01	6.0E-01	6.1E-01	6.0E-01	6.5E-01	5.9E-01	6.0E-01	6.0E-01	5.9E-01	6.1E-01	6.0E-01	6.0E-01	6.0E-01	6.0E-01	6.2E-01	6.2E-01	6.0E-01	6.0E-01	6.1E-01	6.0E-01	6.1E-01	6.0E-01	6.0E-01	5.9E-01	6.2E-01	6.2E-01	6.1E-01	6.4E-01	6.0E-01	6.0E-01	5.9E-01	6.4E-01	6.4E-01
Estimated Expected No. Individuals (calculated as respective probability x population size)
Expected No. Individuals with the Same Multilocus Genotype for Increasing Locus Combinations
Pop	N	1	1+2	1+2+3	1+2+3+4	1+2+3+4+5	1+2+3+4+5+6	1+2+3+4+5+6+7	1+2+3+4+5+6+7+8	1+2+3+4+5+6+7+8+9	1+2+3+4+5+6+7+8+9+10	1+2+3+4+5+6+7+8+9+10+11	1+2+3+4+5+6+7+8+9+10+11+12	1+2+3+4+5+6+7+8+9+10+11+12+13	1+2+3+4+5+6+7+8+9+10+11+12+13+14	1+2+3+4+5+6+7+8+9+10+11+12+13+14+15	1+2+3+4+5+6+7+8+9+10+11+12+13+14+15+16	1+2+3+4+5+6+7+8+9+10+11+12+13+14+15+16+17	1+2+3+4+5+6+7+8+9+10+11+12+13+14+15+16+17+18	1+2+3+4+5+6+7+8+9+10+11+12+13+14+15+16+17+18+19	1+2+3+4+5+6+7+8+9+10+11+12+13+14+15+16+17+18+19+20	1+2+3+4+5+6+7+8+9+10+11+12+13+14+15+16+17+18+19+20+21	1+2+3+4+5+6+7+8+9+10+11+12+13+14+15+16+17+18+19+20+21+22	1+2+3+4+5+6+7+8+9+10+11+12+13+14+15+16+17+18+19+20+21+22+23	1+2+3+4+5+6+7+8+9+10+11+12+13+14+15+16+17+18+19+20+21+22+23+24	1+2+3+4+5+6+7+8+9+10+11+12+13+14+15+16+17+18+19+20+21+22+23+24+25	1+2+3+4+5+6+7+8+9+10+11+12+13+14+15+16+17+18+19+20+21+22+23+24+25+26	1+2+3+4+5+6+7+8+9+10+11+12+13+14+15+16+17+18+19+20+21+22+23+24+25+26+27	1+2+3+4+5+6+7+8+9+10+11+12+13+14+15+16+17+18+19+20+21+22+23+24+25+26+27+28	1+2+3+4+5+6+7+8+9+10+11+12+13+14+15+16+17+18+19+20+21+22+23+24+25+26+27+28+29	1+2+3+4+5+6+7+8+9+10+11+12+13+14+15+16+17+18+19+20+21+22+23+24+25+26+27+28+29+30	1+2+3+4+5+6+7+8+9+10+11+12+13+14+15+16+17+18+19+20+21+22+23+24+25+26+27+28+29+30+31	1+2+3+4+5+6+7+8+9+10+11+12+13+14+15+16+17+18+19+20+21+22+23+24+25+26+27+28+29+30+31+32	1+2+3+4+5+6+7+8+9+10+11+12+13+14+15+16+17+18+19+20+21+22+23+24+25+26+27+28+29+30+31+32+33	1+2+3+4+5+6+7+8+9+10+11+12+13+14+15+16+17+18+19+20+21+22+23+24+25+26+27+28+29+30+31+32+33+34	1+2+3+4+5+6+7+8+9+10+11+12+13+14+15+16+17+18+19+20+21+22+23+24+25+26+27+28+29+30+31+32+33+34+35	1+2+3+4+5+6+7+8+9+10+11+12+13+14+15+16+17+18+19+20+21+22+23+24+25+26+27+28+29+30+31+32+33+34+35+36	1+2+3+4+5+6+7+8+9+10+11+12+13+14+15+16+17+18+19+20+21+22+23+24+25+26+27+28+29+30+31+32+33+34+35+36+37	1+2+3+4+5+6+7+8+9+10+11+12+13+14+15+16+17+18+19+20+21+22+23+24+25+26+27+28+29+30+31+32+33+34+35+36+37+38	1+2+3+4+5+6+7+8+9+10+11+12+13+14+15+16+17+18+19+20+21+22+23+24+25+26+27+28+29+30+31+32+33+34+35+36+37+38+39	1+2+3+4+5+6+7+8+9+10+11+12+13+14+15+16+17+18+19+20+21+22+23+24+25+26+27+28+29+30+31+32+33+34+35+36+37+38+39+40	1+2+3+4+5+6+7+8+9+10+11+12+13+14+15+16+17+18+19+20+21+22+23+24+25+26+27+28+29+30+31+32+33+34+35+36+37+38+39+40+41	1+2+3+4+5+6+7+8+9+10+11+12+13+14+15+16+17+18+19+20+21+22+23+24+25+26+27+28+29+30+31+32+33+34+35+36+37+38+39+40+41+42	1+2+3+4+5+6+7+8+9+10+11+12+13+14+15+16+17+18+19+20+21+22+23+24+25+26+27+28+29+30+31+32+33+34+35+36+37+38+39+40+41+42+43	1+2+3+4+5+6+7+8+9+10+11+12+13+14+15+16+17+18+19+20+21+22+23+24+25+26+27+28+29+30+31+32+33+34+35+36+37+38+39+40+41+42+43+44	1+2+3+4+5+6+7+8+9+10+11+12+13+14+15+16+17+18+19+20+21+22+23+24+25+26+27+28+29+30+31+32+33+34+35+36+37+38+39+40+41+42+43+44+45	1+2+3+4+5+6+7+8+9+10+11+12+13+14+15+16+17+18+19+20+21+22+23+24+25+26+27+28+29+30+31+32+33+34+35+36+37+38+39+40+41+42+43+44+45+46	1+2+3+4+5+6+7+8+9+10+11+12+13+14+15+16+17+18+19+20+21+22+23+24+25+26+27+28+29+30+31+32+33+34+35+36+37+38+39+40+41+42+43+44+45+46+47	1+2+3+4+5+6+7+8+9+10+11+12+13+14+15+16+17+18+19+20+21+22+23+24+25+26+27+28+29+30+31+32+33+34+35+36+37+38+39+40+41+42+43+44+45+46+47+48
Pop1	39	1.5E+01	5.6E+00	2.1E+00	8.0E-01	3.0E-01	1.1E-01	4.3E-02	1.6E-02	6.2E-03	2.4E-03	9.3E-04	3.6E-04	1.4E-04	5.2E-05	2.0E-05	7.9E-06	3.0E-06	1.2E-06	4.5E-07	1.9E-07	7.3E-08	2.7E-08	1.1E-08	3.9E-09	1.5E-09	5.8E-10	2.2E-10	8.5E-11	3.2E-11	1.3E-11	5.2E-12	2.0E-12	7.4E-13	2.9E-13	1.1E-13	4.3E-14	1.6E-14	6.0E-15	2.3E-15	9.1E-16	3.6E-16	1.4E-16	6.0E-17	2.3E-17	8.8E-18	3.3E-18	1.4E-18	5.6E-19
Expected No. Individuals with the Same Multilocus Genotype for Increasing Locus Combinations Based on PIsibs
Pop	N	1	1+2	1+2+3	1+2+3+4	1+2+3+4+5	1+2+3+4+5+6	1+2+3+4+5+6+7	1+2+3+4+5+6+7+8	1+2+3+4+5+6+7+8+9	1+2+3+4+5+6+7+8+9+10	1+2+3+4+5+6+7+8+9+10+11	1+2+3+4+5+6+7+8+9+10+11+12	1+2+3+4+5+6+7+8+9+10+11+12+13	1+2+3+4+5+6+7+8+9+10+11+12+13+14	1+2+3+4+5+6+7+8+9+10+11+12+13+14+15	1+2+3+4+5+6+7+8+9+10+11+12+13+14+15+16	1+2+3+4+5+6+7+8+9+10+11+12+13+14+15+16+17	1+2+3+4+5+6+7+8+9+10+11+12+13+14+15+16+17+18	1+2+3+4+5+6+7+8+9+10+11+12+13+14+15+16+17+18+19	1+2+3+4+5+6+7+8+9+10+11+12+13+14+15+16+17+18+19+20	1+2+3+4+5+6+7+8+9+10+11+12+13+14+15+16+17+18+19+20+21	1+2+3+4+5+6+7+8+9+10+11+12+13+14+15+16+17+18+19+20+21+22	1+2+3+4+5+6+7+8+9+10+11+12+13+14+15+16+17+18+19+20+21+22+23	1+2+3+4+5+6+7+8+9+10+11+12+13+14+15+16+17+18+19+20+21+22+23+24	1+2+3+4+5+6+7+8+9+10+11+12+13+14+15+16+17+18+19+20+21+22+23+24+25	1+2+3+4+5+6+7+8+9+10+11+12+13+14+15+16+17+18+19+20+21+22+23+24+25+26	1+2+3+4+5+6+7+8+9+10+11+12+13+14+15+16+17+18+19+20+21+22+23+24+25+26+27	1+2+3+4+5+6+7+8+9+10+11+12+13+14+15+16+17+18+19+20+21+22+23+24+25+26+27+28	1+2+3+4+5+6+7+8+9+10+11+12+13+14+15+16+17+18+19+20+21+22+23+24+25+26+27+28+29	1+2+3+4+5+6+7+8+9+10+11+12+13+14+15+16+17+18+19+20+21+22+23+24+25+26+27+28+29+30	1+2+3+4+5+6+7+8+9+10+11+12+13+14+15+16+17+18+19+20+21+22+23+24+25+26+27+28+29+30+31	1+2+3+4+5+6+7+8+9+10+11+12+13+14+15+16+17+18+19+20+21+22+23+24+25+26+27+28+29+30+31+32	1+2+3+4+5+6+7+8+9+10+11+12+13+14+15+16+17+18+19+20+21+22+23+24+25+26+27+28+29+30+31+32+33	1+2+3+4+5+6+7+8+9+10+11+12+13+14+15+16+17+18+19+20+21+22+23+24+25+26+27+28+29+30+31+32+33+34	1+2+3+4+5+6+7+8+9+10+11+12+13+14+15+16+17+18+19+20+21+22+23+24+25+26+27+28+29+30+31+32+33+34+35	1+2+3+4+5+6+7+8+9+10+11+12+13+14+15+16+17+18+19+20+21+22+23+24+25+26+27+28+29+30+31+32+33+34+35+36	1+2+3+4+5+6+7+8+9+10+11+12+13+14+15+16+17+18+19+20+21+22+23+24+25+26+27+28+29+30+31+32+33+34+35+36+37	1+2+3+4+5+6+7+8+9+10+11+12+13+14+15+16+17+18+19+20+21+22+23+24+25+26+27+28+29+30+31+32+33+34+35+36+37+38	1+2+3+4+5+6+7+8+9+10+11+12+13+14+15+16+17+18+19+20+21+22+23+24+25+26+27+28+29+30+31+32+33+34+35+36+37+38+39	1+2+3+4+5+6+7+8+9+10+11+12+13+14+15+16+17+18+19+20+21+22+23+24+25+26+27+28+29+30+31+32+33+34+35+36+37+38+39+40	1+2+3+4+5+6+7+8+9+10+11+12+13+14+15+16+17+18+19+20+21+22+23+24+25+26+27+28+29+30+31+32+33+34+35+36+37+38+39+40+41	1+2+3+4+5+6+7+8+9+10+11+12+13+14+15+16+17+18+19+20+21+22+23+24+25+26+27+28+29+30+31+32+33+34+35+36+37+38+39+40+41+42	1+2+3+4+5+6+7+8+9+10+11+12+13+14+15+16+17+18+19+20+21+22+23+24+25+26+27+28+29+30+31+32+33+34+35+36+37+38+39+40+41+42+43	1+2+3+4+5+6+7+8+9+10+11+12+13+14+15+16+17+18+19+20+21+22+23+24+25+26+27+28+29+30+31+32+33+34+35+36+37+38+39+40+41+42+43+44	1+2+3+4+5+6+7+8+9+10+11+12+13+14+15+16+17+18+19+20+21+22+23+24+25+26+27+28+29+30+31+32+33+34+35+36+37+38+39+40+41+42+43+44+45	1+2+3+4+5+6+7+8+9+10+11+12+13+14+15+16+17+18+19+20+21+22+23+24+25+26+27+28+29+30+31+32+33+34+35+36+37+38+39+40+41+42+43+44+45+46	1+2+3+4+5+6+7+8+9+10+11+12+13+14+15+16+17+18+19+20+21+22+23+24+25+26+27+28+29+30+31+32+33+34+35+36+37+38+39+40+41+42+43+44+45+46+47	1+2+3+4+5+6+7+8+9+10+11+12+13+14+15+16+17+18+19+20+21+22+23+24+25+26+27+28+29+30+31+32+33+34+35+36+37+38+39+40+41+42+43+44+45+46+47+48
Pop1	39	2.3E+01	1.4E+01	8.4E+00	5.0E+00	3.0E+00	1.8E+00	1.1E+00	6.4E-01	3.8E-01	2.3E-01	1.4E-01	8.5E-02	5.2E-02	3.1E-02	1.8E-02	1.1E-02	6.9E-03	4.2E-03	2.6E-03	1.7E-03	9.9E-04	5.9E-04	3.6E-04	2.1E-04	1.3E-04	7.7E-05	4.7E-05	2.8E-05	1.7E-05	1.0E-05	6.5E-06	3.9E-06	2.3E-06	1.4E-06	8.5E-07	5.2E-07	3.1E-07	1.8E-07	1.1E-07	6.8E-08	4.2E-08	2.6E-08	1.7E-08	1.0E-08	6.1E-09	3.6E-09	2.3E-09	1.5E-09
Expected No. Individuals with the Same Genotype at a Given Locus
Pop	N	Locus1	Locus2	Locus3	Locus4	Locus5	Locus6	Locus7	Locus8	Locus9	Locus10	Locus11	Locus12	Locus13	Locus14	Locus15	Locus16	Locus17	Locus18	Locus19	Locus20	Locus21	Locus22	Locus23	Locus24	Locus25	Locus26	Locus27	Locus28	Locus29	Locus30	Locus31	Locus32	Locus33	Locus34	Locus35	Locus36	Locus37	Locus38	Locus39	Locus40	Locus41	Locus42	Locus43	Locus44	Locus45	Locus46	Locus47	Locus48
Pop1	39	1.5E+01	1.5E+01	1.5E+01	1.5E+01	1.5E+01	1.5E+01	1.5E+01	1.5E+01	1.5E+01	1.5E+01	1.5E+01	1.5E+01	1.5E+01	1.5E+01	1.5E+01	1.6E+01	1.5E+01	1.5E+01	1.5E+01	1.7E+01	1.5E+01	1.5E+01	1.5E+01	1.5E+01	1.5E+01	1.5E+01	1.5E+01	1.5E+01	1.5E+01	1.6E+01	1.6E+01	1.5E+01	1.5E+01	1.5E+01	1.5E+01	1.5E+01	1.5E+01	1.5E+01	1.5E+01	1.6E+01	1.5E+01	1.5E+01	1.6E+01	1.5E+01	1.5E+01	1.5E+01	1.6E+01	1.6E+01
Expected No. Individuals with the Same Genotype at a Given Locus Based on PIsibs
Pop	N	Locus1	Locus2	Locus3	Locus4	Locus5	Locus6	Locus7	Locus8	Locus9	Locus10	Locus11	Locus12	Locus13	Locus14	Locus15	Locus16	Locus17	Locus18	Locus19	Locus20	Locus21	Locus22	Locus23	Locus24	Locus25	Locus26	Locus27	Locus28	Locus29	Locus30	Locus31	Locus32	Locus33	Locus34	Locus35	Locus36	Locus37	Locus38	Locus39	Locus40	Locus41	Locus42	Locus43	Locus44	Locus45	Locus46	Locus47	Locus48
Pop1	39	2.3E+01	2.3E+01	2.3E+01	2.3E+01	2.3E+01	2.3E+01	2.3E+01	2.4E+01	2.3E+01	2.4E+01	2.4E+01	2.4E+01	2.4E+01	2.3E+01	2.3E+01	2.4E+01	2.3E+01	2.4E+01	2.3E+01	2.5E+01	2.3E+01	2.3E+01	2.4E+01	2.3E+01	2.4E+01	2.3E+01	2.4E+01	2.3E+01	2.3E+01	2.4E+01	2.4E+01	2.3E+01	2.3E+01	2.4E+01	2.3E+01	2.4E+01	2.3E+01	2.3E+01	2.3E+01	2.4E+01	2.4E+01	2.4E+01	2.5E+01	2.3E+01	2.4E+01	2.3E+01	2.5E+01	2.5E+01
PI = Probability of Identity at a Locus = 2*[Sum (pi^2)^2]-Sum(pi)^4
Where pi is the frequency of the i-th allele at a locus.
PI over multiple loci is calculated as the product of the individual locus PI's.
PISibs = Probability of Identity for Sibs at a Locus = 0.25 + [0.5 * Sum(pi^2) ]+ [0.5 * Sum(pi^2)^ 2] - [0.25 * Sum(pi)^4]
PISibs over multiple loci is calculated as the product of the individual locus PIsibs.
[truncated: 46 more columns]

## Sheet: S Table 6
Supplementary Table 6. Offsprings and their 1st inferred mothers and fathers, and corresponding probabilities for three runs with microsatellite data and SNP data. † = only SNP genotype available.
Offspring	Parent	Microsat.1	Microsat.2	Microsat.3	SNP1	SNP2	SNP3
PYH1_15012	POY_007	0.93	0.93	0.93	1	1	1
PYH1_16027	POY_007	0.93	0.93	0.93	1	1	1
PYH1_15013	POY_007	0.93	0.93	0.93	1	1	1
LS_18056	POY_007	0.93	0.93	0.93	1	1	1
PYH1_15016	POY_007	0.93	0.93	0.93	1	1	1
LS_18059	POY_007	0.93	0.93	0.93	1	1	1
LS_17039	POY_007	0.93	0.93	0.93	1	1	1
LS_17050	POY_007	0.93	0.93	0.93	1	1	1
PYH1_16022	POY_007	0.93	0.93	0.93	1	1	1
LS_19091	POY_007	0.93	0.93	0.93	1	1	1
PYH1_16025	POY_007	0.93	0.93	0.93	1	1	1
PYH1_15014	POY_007	0.93	0.93	0.93	1	1	1
PYH1_15015	POY_007	0.93	0.93	0.93	1	1	1
PYH1_16018	POY_007	0.93	0.93	0.93	1	1	1
PYH1_16019	POY_007	0.93	0.93	0.93	1	1	1
PYH1_16020	POY_007	0.93	0.93	0.93	1	1	1
LS_17046	POY_007	0.93	0.93	0.93	1	1	1
LS_17047	POY_007	0.93	0.93	0.93	1	1	1
LS_17048	POY_007	0.93	0.93	0.93	1	1	1
LS_17049	POY_007	0.93	0.93	0.93	1	1	1
LS_18068	POY_007	0.93	0.93	0.93	1	1	1
LS_19093	POY_007	0.93	0.93	0.93	1	1	1
LS_19096	POY_007	0.93	0.93	0.93	1	1	1
LS_18069	POY_007	0.93	0.93	0.93	1	1	1
LS_18071	POY_007	0.93	0.93	0.93	1	1	1
LS_18064	POY_007	0.93	0.93	0.93	1	1	1
POY_007	POY_008	0.43	0.39	0.36	0.38	0.99	0.57
W_495	TEN_16012	0.78	0.7	0.66	1	0.83	1
W_494	TEN_16012	0.78	0.7	0.66
W_489	TEN_16012	0.78	0.7	0.66	1	0.83	1
W_490	TEN_16012	0.78	0.7	0.66	1	0.83	1
W_493	TEN_16012	0.78	0.7	0.66	1	0.83	1
W_500	TEN_16012	0.78	0.7	0.66	1	0.83	1
W_491	TEN_16012	0.78	0.7	0.66	1	0.83	1
TEN_001	TEN_16012		0.7			0.83
LS_17036	TEN_15005	1	0.71	0.71	1	1	1
LS_17037	TEN_15005	1	0.71	0.71	1	1	1
LS_17038	TEN_15005	1	0.71	0.71	1	1	1
LS_18070	TEN_15005	1	0.71	0.71	1	1	1
W_189	TEN_15005	1	0.71	0.71	1	1	1
W_353	LS_18063	0.65	0.65	0.6	1	1	1
W_354	LS_18063	0.65	0.65	0.6	1	1	1
LS_19101	LS_18063	0.65	0.65	0.6	1	1	1
LS_19102	LS_18063	0.65	0.65	0.6	1	1	1
LS_19106	LS_18063	0.65	0.65	0.6	1	1	1
W_358	LS_18063	0.65	0.65	0.6	1	1	1
POY_011	POY_008	0.43	0.39	0.36	0.38	0.99	0.57
LS_18063	POY_011	0.14	0.24	0.49	0.48	0.48	0.5
LS_19104	POY_011	0.14	0.24	0.49	0.48	0.48	0.5
PYH1_15012	KOY_008	0.93	0.93	0.93	0.946	1	1
PYH1_16027	KOY_008	0.93	0.93	0.93	0.946	1	1
PYH1_15013	KOY_008	0.93	0.93	0.93	0.946	1	1
LS_18056	KOY_008	0.93	0.93	0.93	0.946	1	1
PYH1_15016	KOY_008	0.93	0.93	0.93	0.946	1	1
LS_18059	KOY_008	0.93	0.93	0.93	0.946	1	1
LS_17039	KOY_008	0.93	0.93	0.93	0.946	1	1
LS_17050	KOY_008	0.93	0.93	0.93	0.946	1	1
PYH1_16022	KOY_008	0.93	0.93	0.93	0.946	1	1
LS_19091	KOY_008	0.93	0.93	0.93	0.946	1	1
PYH1_16025	KOY_008	0.93	0.93	0.93	0.946	1	1
PYH1_15014	KOY_008	0.93	0.93	0.93	0.946	1	1
PYH1_15015	KOY_008	0.93	0.93	0.93	0.946	1	1
PYH1_16018	KOY_008	0.93	0.93	0.93	0.946	1	1
PYH1_16019	KOY_008	0.93	0.93	0.93	0.946	1	1
PYH1_16020	KOY_008	0.93	0.93	0.93	0.946	1	1
LS_17046	KOY_008	0.93	0.93	0.93	0.946	1	1
LS_17047	KOY_008	0.93	0.93	0.93	0.946	1	1
LS_17048	KOY_008	0.93	0.93	0.93	0.946	1	1
LS_17049	KOY_008	0.93	0.93	0.93	0.946	1	1
LS_18068	KOY_008	0.93	0.93	0.93	0.946	1	1
LS_19093	KOY_008	0.93	0.93	0.93	0.946	1	1
LS_19096	KOY_008	0.93	0.93	0.93	0.946	1	1
LS_18069	KOY_008	0.93	0.93	0.93	0.946	1	1
LS_18071	KOY_008	0.93	0.93	0.93	0.946	1	1
LS_18064	KOY_008	0.93	0.93	0.93	0.946	1	1
LS_19101	LS_17037	0.75	0.75	0.75	1	1	1
W_353	LS_17037	0.75	0.75	0.75	1	1	1
W_354	LS_17037	0.75	0.75	0.75	1	1	1
LS_19102	LS_17037	0.75	0.75	0.75	1	1	1
LS_19106	LS_17037	0.75	0.75	0.75	1	1	1
W_358	LS_17037	0.75	0.75	0.75	1	1	1
POY_007	POY_006	0.33	0.33	0.27	0.995	0.5	1
W_189	PYH1_15015	1	0.71	0.71	1	1	1
LS_18070	PYH1_15015	1	0.71	0.71	1	1	1
LS_17036	PYH1_15015	1	0.71	0.71	1	1	1
LS_17037	PYH1_15015	1	0.71	0.71	1	1	1
LS_17038	PYH1_15015	1	0.71	0.71	1	1	1
TEN_15005	TEN_001	0.48		0.36	0.999	0.499	0.486
TEN_16012	TEN_001	0.48		0.36	0.499	0.486
W_494	LS_17046	0.78	0.78	0.66
W_489	LS_17046	0.78	0.78	0.66	1	1	1
W_490	LS_17046	0.78	0.78	0.66	1	1	1
W_493	LS_17046	0.78	0.78	0.66	1	1	1
W_500	LS_17046	0.78	0.78	0.66	1	1	1
W_491	LS_17046	0.78	0.78	0.66	1	1	1
W_495	LS_17046	0.78	0.78	0.66	1	1	1
POY_011	POY_006	0.33	0.33	0.27	0.995	0.5	1
LS_18063	LS_16023	0.28	0.49	0.98	0.994	0.992	0.994
LS_19104	LS_16023	0.28	0.49	0.98	0.994	0.992	0.994
W_802 †	LS_19104				1	1	1
W_803 †	LS_19104				0.9999	1	0.9992
W_805 †	LS_19104				0.9999	1	0.9992
W_798 †	LS_19104				0.9999	1	0.9992
W_801 †	LS_19104				0.9999	1	0.9992
W_804 †	LS_19104				0.9999	1	0.9992
W_819 †	LS_19104				0.9999	1	0.9992
W_802 †	LS_19102				1	1	1
W_803 †	LS_19102				0.9999	1	0.9992
W_805 †	LS_19102				0.9999	1	0.9992
W_798 †	LS_19102				0.9999	1	0.9992
W_801 †	LS_19102				0.9999	1	0.9992
W_804 †	LS_19102				0.9999	1	0.9992
W_819 †	LS_19102				0.9999	1	0.9992
W_820 †	LS_19093				0.6157	1	0.6153
W_795 †	LS_19093				0.6157	1	0.6153
W_828 †	LS_19093				0.6157	1	0.6153
W_820 †	W_489				0.8749	0.923	0.8806
W_795 †	W_489				0.8749	0.923	0.8806
W_828 †	W_489				0.8749	0.923	0.8806

## Sheet: S Table 7
Supplementary Table 7. Summary of results from the analyses using the subset of Finnish wolf monitoring data.
BASIC SAMPLE SUCCESS and SEXING, Ekblom, R., Aronsson, M., Elsner-Gearing, F., Johansson, M., Fountain, T. & Persson, J. (2021). Sample identification and pedigree reconstruction in Wolverine (Gulo gulo) using SNP genotyping of non-invasive samples. Conservation Genetics Resources, 13, 261–274. for basic R-scripts
										Sexing										Species determination with R script						Species determination with RUBIAS and PCA			Final result from wolf-dog SNP panel (Harmoinen et al 2021)	Allelematch results
Note that in categ (column J) both rerun and bad samples counted as failed samples
sample type	sample_name	Ntrue	Nfalse	Nna	Allele_error	Marker_dropout	No_markers_repl1	No_markers_repl2	categ	noHetX1	noHetX2	noHetXtot	noX1	noX2	noXtot	noY1	noY2	noYtot	sex	noSPHetX1	noSPHetX2	noSPHetXtot	noSPX1	noSPX2	noSPXtot	RUBiAS_species	PCA_species	PCA_dog_wolf_hybrid	hybrid panel result	allelematch_rowType	allelematchuniqueIndex	allelematch_matchIndex	allelematch_UniqueGroup	allelematch_alleleMismatch	allelematch_matchThreshold	allelematch_cutHeight	allelematch_Psib	allelematch_score
scat	2023_PK_15072	165	5	20	2.94118	10.5263	6	6	GOOD	0	0	0	9	9	18	1	NA	1	Male	0	0	0	5	5	10	wolf/dog	wolf/dog	wolf	wolf	MATCH	2023_PK_15085	2023_PK_15072	9	16	0.914894	0.0851064	1.45078e-16	0.92
tissue	16452	188	0	2	0	1.05263	1	0	GOOD	3	NA	3	8	NA	8	0	NA	0	Female	0	NA	0	5	NA	5	wolf/dog	wolf/dog	wolf	wolf	MATCH	2023_PM_14372	16452	3	16	0.914894	0.0851064	1.83644e-16	0.92
scat	2023_PM_14373	188	0	2	0	1.05263	1	1	GOOD	3	3	6	8	8	16	0	NA	0	Female	0	0	0	5	5	10	wolf/dog	wolf/dog	wolf	wolf	MATCH	2023_PM_14372	2023_PM_14373	3	16	0.914894	0.0851064	1.83644e-16	0.92
Urine	2023_PM_14702	160	0	30	0	15.7895	15	0	GOOD	0	NA	0	7	NA	7	1	NA	1	Male	0	NA	0	5	NA	5	wolf/dog	wolf/dog	wolf	wolf	MATCH	2023_PM_14701	2023_PM_14702	2	16	0.914894	0.0851064	NA	0.92
hair	2023_KaS_14999	172	0	18	0	9.47368	9	0	GOOD	0	NA	0	8	NA	8	0	NA	0	Female	0	NA	0	5	NA	5	wolf/dog	wolf/dog	wolf	wolf	MATCH	2023_Kas_13631	2023_KaS_14999	3	16	0.914894	0.0851064	NA	0.93
scat	2023_KS_14760	186	0	4	0	2.10526	2	2	GOOD	0	0	0	8	8	16	2	NA	2	Male	0	0	0	5	5	10	wolf/dog	wolf/dog	wolf	wolf	MATCH	2023_KS_14757	2023_KS_14760	2	16	0.914894	0.0851064	NA	0.95
Urine	2023_LS_15425	178	0	12	0	6.31579	6	0	GOOD	0	NA	0	7	NA	7	1	NA	1	Male	0	NA	0	5	NA	5	wolf/dog	wolf/dog	wolf	wolf	MATCH	2023_LS_14948	2023_LS_15425	2	16	0.914894	0.0851064	NA	0.96
Urine	2023_LS_14992	186	0	4	0	2.10526	2	0	GOOD	0	NA	0	8	NA	8	1	NA	1	Male	0	NA	0	5	NA	5	wolf/dog	wolf/dog	wolf	wolf	MATCH	2023_LS_14988	2023_LS_14992	3	16	0.914894	0.0851064	NA	0.96
Urine	2023_LS_14991	188	0	2	0	1.05263	1	0	GOOD	0	NA	0	8	NA	8	1	NA	1	Male	0	NA	0	5	NA	5	wolf/dog	wolf/dog	wolf	wolf	MATCH	2023_LS_14988	2023_LS_14991	3	16	0.914894	0.0851064	NA	0.96
scat	2023_PM_14413	174	0	16	0	8.42105	4	6	GOOD	0	0	0	8	8	16	2	NA	2	Male	0	0	0	5	5	10	wolf/dog	wolf/dog	wolf	wolf	MATCH	2023_PM_14414	2023_PM_14413	4	16	0.914894	0.0851064	4.74313e-18	0.96
Urine	2023_YS_14632	188	0	2	0	1.05263	1	0	GOOD	0	NA	0	8	NA	8	1	NA	1	Male	0	NA	0	5	NA	5	wolf/dog	wolf/dog	wolf	wolf	MATCH	2023_YS_14631	2023_YS_14632	3	16	0.914894	0.0851064	7.42924e-19	0.96
Urine	2023_YS_14633	188	0	2	0	1.05263	1	0	GOOD	0	NA	0	8	NA	8	1	NA	1	Male	0	NA	0	5	NA	5	wolf/dog	wolf/dog	wolf	wolf	MATCH	2023_YS_14631	2023_YS_14633	3	16	0.914894	0.0851064	7.42924e-19	0.96
Urine	2023_LS_14990	180	0	10	0	5.26316	5	0	GOOD	0	NA	0	7	NA	7	1	NA	1	Male	0	NA	0	5	NA	5	wolf/dog	wolf/dog	wolf	wolf	MATCH	2023_LS_13353	2023_LS_14990	2	16	0.914894	0.0851064	4.71321e-17	0.97
Urine	2023_LS_15420	176	0	14	0	7.36842	7	0	GOOD	0	NA	0	8	NA	8	1	NA	1	Male	0	NA	0	5	NA	5	wolf/dog	wolf/dog	wolf	wolf	MATCH	2023_LS_13375	2023_LS_15420	2	16	0.914894	0.0851064	1.88786e-17	0.97
Urine	2023_LS_15415	180	0	10	0	5.26316	5	0	GOOD	0	NA	0	6	NA	6	1	NA	1	Male	0	NA	0	5	NA	5	wolf/dog	wolf/dog	wolf	wolf	MATCH	2023_LS_15421	2023_LS_15415	3	16	0.914894	0.0851064	1.20891e-17	0.97
Urine	2023_YS_13539	178	0	12	0	6.31579	6	0	GOOD	0	NA	0	7	NA	7	1	NA	1	Male	0	NA	0	5	NA	5	wolf/dog	wolf/dog	wolf	wolf	MATCH	2023_YS_14624	2023_YS_13539	4	16	0.914894	0.0851064	4.27856e-18	0.97
Urine	2023_YS_13537	180	0	10	0	5.26316	5	0	GOOD	0	NA	0	8	NA	8	1	NA	1	Male	0	NA	0	5	NA	5	wolf/dog	wolf/dog	wolf	wolf	MATCH	2023_YS_14624	2023_YS_13537	4	16	0.914894	0.0851064	NA	0.97
scat	2023_LS_15396	188	0	2	0	1.05263	1	1	GOOD	0	0	0	8	8	16	2	NA	2	Male	0	0	0	5	5	10	wolf/dog	wolf/dog	wolf	wolf	MATCH	2023_LS_13376	2023_LS_15396	2	16	0.914894	0.0851064	4.92393e-18	0.98
Urine	2023_LS_15524	186	0	4	0	2.10526	2	0	GOOD	1	NA	1	8	NA	8	0	NA	0	Female	0	NA	0	5	NA	5	wolf/dog	wolf/dog	wolf	wolf	MATCH	2023_LS_15249	2023_LS_15524	3	16	0.914894	0.0851064	6.93389e-17	0.98
Urine	2023_LS_15525	170	0	20	0	10.5263	10	0	GOOD	1	NA	1	8	NA	8	1	NA	1	Uncertain	0	NA	0	5	NA	5	wolf/dog	wolf/dog	wolf	wolf	MATCH	2023_LS_15249	2023_LS_15525	3	16	0.914894	0.0851064	4.01125e-16	0.98
Urine	2023_LS_15422	184	0	6	0	3.15789	3	0	GOOD	0	NA	0	7	NA	7	1	NA	1	Male	0	NA	0	5	NA	5	wolf/dog	wolf/dog	wolf	wolf	MATCH	2023_LS_15421	2023_LS_15422	3	16	0.914894	0.0851064	NA	0.98
scat	2023_PM_15308	188	0	2	0	1.05263	1	1	GOOD	0	0	0	8	8	16	0	NA	0	Female	0	0	0	5	5	10	wolf/dog	wolf/dog	wolf	wolf	MATCH	2023_PM_15034	2023_PM_15308	2	16	0.914894	0.0851064	5.43525e-18	0.98
scat	2023_PM_15205	188	0	2	0	1.05263	1	1	GOOD	0	0	0	8	8	16	0	NA	0	Female	0	0	0	5	5	10	wolf/dog	wolf/dog	wolf	wolf	MATCH	2023_PM_15200	2023_PM_15205	3	16	0.914894	0.0851064	1.70334e-19	0.98
scat	2023_PM_15199	188	0	2	0	1.05263	1	1	GOOD	0	0	0	8	8	16	0	NA	0	Female	0	0	0	5	5	10	wolf/dog	wolf/dog	wolf	wolf	MATCH	2023_PM_15200	2023_PM_15199	3	16	0.914894	0.0851064	1.70334e-19	0.98
scat	2023_PM_14838	188	0	2	0	1.05263	1	1	GOOD	3	3	6	8	8	16	0	NA	0	Female	0	0	0	5	5	10	wolf/dog	wolf/dog	wolf	wolf	MATCH	2023_PM_15313	2023_PM_14838	2	16	0.914894	0.0851064	6.82909e-20	0.98
scat	2023_YS_13511	188	0	2	0	1.05263	1	1	GOOD	3	3	6	8	8	16	0	NA	0	Female	0	0	0	5	5	10	wolf/dog	wolf/dog	wolf	wolf	MATCH	2023_YS_15182	2023_YS_13511	2	16	0.914894	0.0851064	2.98493e-19	0.98
hair	2023_KaS_13635	184	0	6	0	3.15789	3	0	GOOD	0	NA	0	8	NA	8	0	NA	0	Female	0	NA	0	5	NA	5	wolf/dog	wolf/dog	wolf	wolf	MATCH	2023_Kas_13631	2023_KaS_13635	3	16	0.914894	0.0851064	2.6805e-19	0.99
scat	2023_PM_15024	186	0	4	0	2.10526	1	2	GOOD	0	0	0	8	8	16	0	NA	0	Female	0	0	0	5	5	10	wolf/dog	wolf/dog	wolf	wolf	MATCH	2023_KS_14763	2023_PM_15024	2	16	0.914894	0.0851064	1.87711e-19	0.99
scat	2023_LS_13364	184	0	6	0	3.15789	1	3	GOOD	0	0	0	8	8	16	2	NA	2	Male	0	0	0	5	5	10	wolf/dog	wolf/dog	wolf	wolf	MATCH	2023_LS_13350	2023_LS_13364	4	16	0.914894	0.0851064	6.1504e-18	0.99
scat	2023_LS_13363	186	0	4	0	2.10526	2	1	GOOD	0	0	0	8	8	16	2	NA	2	Male	0	0	0	5	5	10	wolf/dog	wolf/dog	wolf	wolf	MATCH	2023_LS_13350	2023_LS_13363	4	16	0.914894	0.0851064	2.85635e-18	0.99
scat	2023_LS_13438	188	0	2	0	1.05263	1	1	GOOD	0	0	0	8	8	16	2	NA	2	Male	0	0	0	5	5	10	wolf/dog	wolf/dog	wolf	wolf	MATCH	2023_LS_14178	2023_LS_13438	4	16	0.914894	0.0851064	1.00807e-18	0.99
scat	2023_LS_13431	188	0	2	0	1.05263	1	1	GOOD	0	0	0	8	8	16	2	NA	2	Male	0	0	0	5	5	10	wolf/dog	wolf/dog	wolf	wolf	MATCH	2023_LS_14178	2023_LS_13431	4	16	0.914894	0.0851064	1.00807e-18	0.99
scat	2023_LS_15394	188	0	2	0	1.05263	1	1	GOOD	0	0	0	8	8	16	2	NA	2	Male	0	0	0	5	5	10	wolf/dog	wolf/dog	wolf	wolf	MATCH	2023_LS_14178	2023_LS_15394	4	16	0.914894	0.0851064	1.00807e-18	0.99
scat	2023_PK_14813	190	0	0	0	0	0	0	GOOD	0	0	0	9	9	18	2	NA	2	Male	0	0	0	5	5	10	wolf/dog	wolf/dog	wolf	wolf	MATCH	2023_PK_14196	2023_PK_14813	2	16	0.914894	0.0851064	2.36759e-20	0.99
scat	2023_PK_14561	190	0	0	0	0	0	0	GOOD	0	0	0	9	9	18	2	NA	2	Male	0	0	0	5	5	10	wolf/dog	wolf/dog	wolf	wolf	MATCH	2023_PK_14560	2023_PK_14561	4	16	0.914894	0.0851064	1.40101e-18	0.99
scat	2023_PK_14500	188	0	2	0	1.05263	1	1	GOOD	0	0	0	8	8	16	2	NA	2	Male	0	0	0	5	5	10	wolf/dog	wolf/dog	wolf	wolf	MATCH	2023_PK_14560	2023_PK_14500	4	16	0.914894	0.0851064	1.40101e-18	0.99
scat	2023_YS_14619	190	0	0	0	0	0	0	GOOD	0	0	0	9	9	18	2	NA	2	Male	0	0	0	5	5	10	wolf/dog	wolf/dog	wolf	wolf	MATCH	2023_PK_14560	2023_YS_14619	4	16	0.914894	0.0851064	1.40101e-18	0.99
Urine	2023_YS_13541	186	0	4	0	2.10526	2	0	GOOD	1	NA	1	8	NA	8	0	NA	0	Female	0	NA	0	5	NA	5	wolf/dog	wolf/dog	wolf	wolf	MATCH	2023_PK_14799	2023_YS_13541	2	16	0.914894	0.0851064	2.69038e-18	0.99
scat	2023_PM_14408	186	0	4	0	2.10526	2	1	GOOD	0	0	0	7	8	15	2	NA	2	Male	0	0	0	5	5	10	wolf/dog	wolf/dog	wolf	wolf	MATCH	2023_PM_13220	2023_PM_14408	4	16	0.914894	0.0851064	3.33465e-20	0.99
tissue	16436	186	0	4	0	2.10526	2	0	GOOD	0	NA	0	8	NA	8	1	NA	1	Male	0	NA	0	5	NA	5	wolf/dog	wolf/dog	wolf	wolf	MATCH	2023_PM_13590	16436	3	16	0.914894	0.0851064	5.16668e-20	0.99
scat	2023_KS_14762	188	0	2	0	1.05263	1	1	GOOD	0	0	0	8	8	16	0	NA	0	Female	0	0	0	5	5	10	wolf/dog	wolf/dog	wolf	wolf	MATCH	2023_PM_13920	2023_KS_14762	2	16	0.914894	0.0851064	4.9515e-19	0.99
scat	2023_PM_14046	188	0	2	0	1.05263	1	1	GOOD	0	0	0	8	8	16	2	NA	2	Male	0	0	0	5	5	10	wolf/dog	wolf/dog	wolf	wolf	MATCH	2023_PM_14047	2023_PM_14046	2	16	0.914894	0.0851064	1.75344e-19	0.99
scat	2023_PM_14839	186	0	4	0	2.10526	1	2	GOOD	1	1	2	8	8	16	0	NA	0	Female	0	0	0	5	5	10	wolf/dog	wolf/dog	wolf	wolf	MATCH	2023_PM_14412	2023_PM_14839	4	16	0.914894	0.0851064	5.12266e-19	0.99
scat	2023_PM_15309	186	0	4	0	2.10526	2	1	GOOD	0	0	0	8	8	16	0	NA	0	Female	0	0	0	5	5	10	wolf/dog	wolf/dog	wolf	wolf	MATCH	2023_PM_14415	2023_PM_15309	2	16	0.914894	0.0851064	2.24571e-18	0.99
Urine	2023_PM_15036	186	0	4	0	2.10526	2	0	GOOD	2	NA	2	8	NA	8	0	NA	0	Female	0	NA	0	5	NA	5	wolf/dog	wolf/dog	wolf	wolf	MATCH	2023_PM_14853	2023_PM_15036	5	16	0.914894	0.0851064	6.51553e-20	0.99
scat	2023_Kas_13629	188	0	2	0	1.05263	1	1	GOOD	0	0	0	8	8	16	2	NA	2	Male	1	1	2	5	5	10	wolf/dog	wolf/dog	wolf	wolf	MATCH	2022_Kas_11326	2023_Kas_13629	2	16	0.914894	0.0851064	1.6059e-19	1
tissue	16485	188	0	2	0	1.05263	1	0	GOOD	2	NA	2	8	NA	8	0	NA	0	Female	0	NA	0	5	NA	5	wolf/dog	wolf/dog	wolf	wolf	MATCH	2023_KS_13620	16485	2	16	0.914894	0.0851064	1.25261e-21	1
scat	2023_KS_13623	186	0	4	0	2.10526	1	2	GOOD	0	0	0	8	8	16	2	NA	2	Male	0	0	0	5	5	10	wolf/dog	wolf/dog	wolf	wolf	MATCH	2023_KS_13624	2023_KS_13623	2	16	0.914894	0.0851064	5.24936e-20	1
scat	2023_KS_14094	188	0	2	0	1.05263	1	1	GOOD	0	0	0	8	8	16	0	NA	0	Female	0	0	0	5	5	10	wolf/dog	wolf/dog	wolf	wolf	MATCH	2023_KS_14093	2023_KS_14094	2	16	0.914894	0.0851064	2.21745e-19	1
scat	2023_LS_15433	188	0	2	0	1.05263	1	1	GOOD	0	0	0	8	8	16	2	NA	2	Male	0	0	0	5	5	10	wolf/dog	wolf/dog	wolf	wolf	MATCH	2023_LS_13350	2023_LS_15433	4	16	0.914894	0.0851064	1.69001e-18	1
scat	2023_LS_13352	188	0	2	0	1.05263	1	1	GOOD	0	0	0	8	8	16	2	NA	2	Male	0	0	0	5	5	10	wolf/dog	wolf/dog	wolf	wolf	MATCH	2023_LS_13354	2023_LS_13352	2	16	0.914894	0.0851064	4.20617e-19	1
scat	2023_LS_13351	188	0	2	0	1.05263	1	1	GOOD	0	0	0	8	8	16	0	NA	0	Female	0	0	0	5	5	10	wolf/dog	wolf/dog	wolf	wolf	MATCH	2023_LS_13365	2023_LS_13351	2	16	0.914894	0.0851064	1.11734e-18	1
scat	2023_LS_15261	188	0	2	0	1.05263	1	1	GOOD	0	0	0	8	8	16	0	NA	0	Female	0	0	0	5	5	10	wolf/dog	wolf/dog	wolf	wolf	MATCH	2023_LS_13367	2023_LS_15261	2	16	0.914894	0.0851064	7.42019e-19	1
scat	2023_LS_15350	186	0	4	0	2.10526	2	2	GOOD	1	1	2	8	8	16	0	NA	0	Female	0	0	0	5	5	10	wolf/dog	wolf/dog	wolf	wolf	MATCH	2023_LS_14134	2023_LS_15350	2	16	0.914894	0.0851064	4.58765e-18	1
scat	2023_PK_14802	190	0	0	0	0	0	0	GOOD	1	1	2	9	9	18	0	NA	0	Female	0	0	0	5	5	10	wolf/dog	wolf/dog	wolf	wolf	MATCH	2023_PK_14803	2023_PK_14802	2	16	0.914894	0.0851064	9.84242e-19	1
scat	2023_PK_15086	190	0	0	0	0	0	0	GOOD	0	0	0	9	9	18	2	NA	2	Male	0	0	0	5	5	10	wolf/dog	wolf/dog	wolf	wolf	MATCH	2023_PK_15075	2023_PK_15086	2	16	0.914894	0.0851064	8.80759e-20	1
scat	2023_PK_13289	190	0	0	0	0	0	0	GOOD	0	0	0	9	9	18	2	NA	2	Male	0	0	0	5	5	10	wolf/dog	wolf/dog	wolf	wolf	MATCH	2023_PK_15083	2023_PK_13289	2	16	0.914894	0.0851064	2.27101e-20	1
scat	2023_PK_13286	190	0	0	0	0	0	0	GOOD	0	0	0	9	9	18	2	NA	2	Male	0	0	0	5	5	10	wolf/dog	wolf/dog	wolf	wolf	MATCH	2023_PK_15085	2023_PK_13286	9	16	0.914894	0.0851064	1.067e-19	1
scat	2023_PK_15087	190	0	0	0	0	0	0	GOOD	0	0	0	9	9	18	2	NA	2	Male	0	0	0	5	5	10	wolf/dog	wolf/dog	wolf	wolf	MATCH	2023_PK_15085	2023_PK_15087	9	16	0.914894	0.0851064	1.067e-19	1
scat	2023_PK_15082	190	0	0	0	0	0	0	GOOD	0	0	0	9	9	18	2	NA	2	Male	0	0	0	5	5	10	wolf/dog	wolf/dog	wolf	wolf	MATCH	2023_PK_15085	2023_PK_15082	9	16	0.914894	0.0851064	1.067e-19	1
scat	2023_PK_15084	190	0	0	0	0	0	0	GOOD	0	0	0	9	9	18	2	NA	2	Male	0	0	0	5	5	10	wolf/dog	wolf/dog	wolf	wolf	MATCH	2023_PK_15085	2023_PK_15084	9	16	0.914894	0.0851064	1.067e-19	1
scat	2023_PK_14349	190	0	0	0	0	0	0	GOOD	0	0	0	9	9	18	2	NA	2	Male	0	0	0	5	5	10	wolf/dog	wolf/dog	wolf	wolf	MATCH	2023_PK_15085	2023_PK_14349	9	16	0.914894	0.0851064	1.067e-19	1
scat	2023_PK_13288	190	0	0	0	0	0	0	GOOD	0	0	0	9	9	18	2	NA	2	Male	0	0	0	5	5	10	wolf/dog	wolf/dog	wolf	wolf	MATCH	2023_PK_15085	2023_PK_13288	9	16	0.914894	0.0851064	1.067e-19	1
scat	2023_PK_13287	190	0	0	0	0	0	0	GOOD	0	0	0	9	9	18	2	NA	2	Male	0	0	0	5	5	10	wolf/dog	wolf/dog	wolf	wolf	MATCH	2023_PK_15085	2023_PK_13287	9	16	0.914894	0.0851064	1.067e-19	1
scat	2023_PM_14411	188	0	2	0	1.05263	1	1	GOOD	0	0	0	8	8	16	2	NA	2	Male	0	0	0	5	5	10	wolf/dog	wolf/dog	wolf	wolf	MATCH	2023_PM_13220	2023_PM_14411	4	16	0.914894	0.0851064	3.16765e-20	1
scat	2023_PM_14409	188	0	2	0	1.05263	1	1	GOOD	0	0	0	8	8	16	2	NA	2	Male	0	0	0	5	5	10	wolf/dog	wolf/dog	wolf	wolf	MATCH	2023_PM_13220	2023_PM_14409	4	16	0.914894	0.0851064	3.16765e-20	1
scat	2023_PM_14854	188	0	2	0	1.05263	1	1	GOOD	3	3	6	8	8	16	0	NA	0	Female	0	0	0	5	5	10	wolf/dog	wolf/dog	wolf	wolf	MATCH	2023_PM_13589	2023_PM_14854	2	16	0.914894	0.0851064	8.36899e-21	1
scat	2023_PM_14375	188	0	2	0	1.05263	1	1	GOOD	0	0	0	8	8	16	2	NA	2	Male	0	0	0	5	5	10	wolf/dog	wolf/dog	wolf	wolf	MATCH	2023_PM_13590	2023_PM_14375	3	16	0.914894	0.0851064	3.20557e-20	1
scat	2023_PM_13212	188	0	2	0	1.05263	1	1	GOOD	1	1	2	8	8	16	0	NA	0	Female	0	0	0	5	5	10	wolf/dog	wolf/dog	wolf	wolf	MATCH	2023_PM_14412	2023_PM_13212	4	16	0.914894	0.0851064	3.03091e-19	1
scat	2023_PM_14359	188	0	2	0	1.05263	1	1	GOOD	1	1	2	8	8	16	0	NA	0	Female	0	0	0	5	5	10	wolf/dog	wolf/dog	wolf	wolf	MATCH	2023_PM_14412	2023_PM_14359	4	16	0.914894	0.0851064	3.03091e-19	1
scat	2023_PM_14840	188	0	2	0	1.05263	1	1	GOOD	0	0	0	8	8	16	2	NA	2	Male	0	0	0	5	5	10	wolf/dog	wolf/dog	wolf	wolf	MATCH	2023_PM_14414	2023_PM_14840	4	16	0.914894	0.0851064	1.68147e-19	1
scat	2023_PM_14410	188	0	2	0	1.05263	1	1	GOOD	0	0	0	8	8	16	2	NA	2	Male	0	0	0	5	5	10	wolf/dog	wolf/dog	wolf	wolf	MATCH	2023_PM_14414	2023_PM_14410	4	16	0.914894	0.0851064	1.68147e-19	1
scat	2023_PM_13585	188	0	2	0	1.05263	1	1	GOOD	2	2	4	8	8	16	0	NA	0	Female	0	0	0	5	5	10	wolf/dog	wolf/dog	wolf	wolf	MATCH	2023_PM_14853	2023_PM_13585	5	16	0.914894	0.0851064	4.0512e-20	1
scat	2023_PM_14399	188	0	2	0	1.05263	1	1	GOOD	2	2	4	8	8	16	0	NA	0	Female	0	0	0	5	5	10	wolf/dog	wolf/dog	wolf	wolf	MATCH	2023_PM_14853	2023_PM_14399	5	16	0.914894	0.0851064	4.0512e-20	1
scat	2023_PM_14406	188	0	2	0	1.05263	1	1	GOOD	2	2	4	8	8	16	0	NA	0	Female	0	0	0	5	5	10	wolf/dog	wolf/dog	wolf	wolf	MATCH	2023_PM_14853	2023_PM_14406	5	16	0.914894	0.0851064	4.0512e-20	1
Urine	2023_PM_15040	188	0	2	0	1.05263	1	0	GOOD	0	NA	0	8	NA	8	1	NA	1	Male	0	NA	0	5	NA	5	wolf/dog	wolf/dog	wolf	wolf	MATCH	2023_PM_15030	2023_PM_15040	2	16	0.914894	0.0851064	9.55957e-20	1
Urine	2023_PM_15038	188	0	2	0	1.05263	1	0	GOOD	3	NA	3	8	NA	8	0	NA	0	Female	0	NA	0	5	NA	5	wolf/dog	wolf/dog	wolf	wolf	MATCH	2023_PM_15050	2023_PM_15038	2	16	0.914894	0.0851064	8.78682e-20	1
scat	2023_PM_15312	188	0	2	0	1.05263	1	1	GOOD	0	0	0	8	8	16	2	NA	2	Male	0	0	0	5	5	10	wolf/dog	wolf/dog	wolf	wolf	MATCH	2023_PM_15314	2023_PM_15312	3	16	0.914894	0.0851064	1.76057e-18	1
scat	2023_PM_15315	188	0	2	0	1.05263	1	1	GOOD	0	0	0	8	8	16	2	NA	2	Male	0	0	0	5	5	10	wolf/dog	wolf/dog	wolf	wolf	MATCH	2023_PM_15314	2023_PM_15315	3	16	0.914894	0.0851064	1.76057e-18	1
scat	2023_KS_14110	188	0	2	0	1.05263	1	1	GOOD	0	0	0	8	8	16	2	NA	2	Male	0	0	0	5	5	10	wolf/dog	wolf/dog	wolf	wolf	MATCH	2023_YS_13521	2023_KS_14110	2	16	0.914894	0.0851064	7.17902e-21	1
Urine	2023_PK_14494	188	0	2	0	1.05263	1	0	GOOD	0	NA	0	8	NA	8	1	NA	1	Male	0	NA	0	5	NA	5	wolf/dog	wolf/dog	wolf	wolf	MATCH	2023_YS_14624	2023_PK_14494	4	16	0.914894	0.0851064	4.8099e-19	1
scat	2023_YS_13507	188	0	2	0	1.05263	1	1	GOOD	0	0	0	8	8	16	2	NA	2	Male	0	0	0	5	5	10	wolf/dog	wolf/dog	wolf	wolf	MATCH	2023_YS_15183	2023_YS_13507	3	16	0.914894	0.0851064	2.99554e-21	1
scat	2023_YS_13508	188	0	2	0	1.05263	1	1	GOOD	0	0	0	8	8	16	2	NA	2	Male	0	0	0	5	5	10	wolf/dog	wolf/dog	wolf	wolf	MATCH	2023_YS_15183	2023_YS_13508	3	16	0.914894	0.0851064	2.99554e-21	1
tissue	16423	188	0	2	0	1.05263	1	0	GOOD	0	NA	0	8	NA	8	1	NA	1	Male	0	NA	0	5	NA	5	wolf/dog	wolf/dog	wolf	wolf	UNIQUE	16423	16423	1	16	0.914894	0.0851064	4.3616e-21	NA
tissue	16429	188	0	2	0	1.05263	1	0	GOOD	1	NA	1	8	NA	8	0	NA	0	Female	0	NA	0	5	NA	5	wolf/dog	wolf/dog	wolf	wolf	UNIQUE	16429	16429	1	16	0.914894	0.0851064	3.93733e-20	NA
tissue	16430	164	0	26	0	13.6842	13	0	GOOD	0	NA	0	8	NA	8	1	NA	1	Male	0	NA	0	5	NA	5	wolf/dog	wolf/dog	wolf	wolf	UNIQUE	16430	16430	1	16	0.914894	0.0851064	8.72694e-18	NA
tissue	16434	188	0	2	0	1.05263	1	0	GOOD	0	NA	0	8	NA	8	1	NA	1	Male	0	NA	0	5	NA	5	wolf/dog	wolf/dog	wolf	wolf	UNIQUE	16434	16434	1	16	0.914894	0.0851064	2.6119e-20	NA
tissue	16445	188	0	2	0	1.05263	1	0	GOOD	0	NA	0	8	NA	8	1	NA	1	Male	0	NA	0	5	NA	5	wolf/dog	wolf/dog	wolf	wolf	UNIQUE	16445	16445	1	16	0.914894	0.0851064	3.25773e-20	NA
tissue	16446	188	0	2	0	1.05263	1	0	GOOD	3	NA	3	8	NA	8	0	NA	0	Female	0	NA	0	5	NA	5	wolf/dog	wolf/dog	wolf	wolf	UNIQUE	16446	16446	1	16	0.914894	0.0851064	1.28367e-20	NA
tissue	16456	184	0	6	0	3.15789	3	0	GOOD	0	NA	0	8	NA	8	1	NA	1	Male	0	NA	0	5	NA	5	wolf/dog	wolf/dog	wolf	wolf	UNIQUE	16456	16456	1	16	0.914894	0.0851064	2.417e-20	NA
tissue	16458	186	0	4	0	2.10526	2	0	GOOD	0	NA	0	8	NA	8	1	NA	1	Male	0	NA	0	5	NA	5	wolf/dog	wolf/dog	wolf	wolf	UNIQUE	16458	16458	1	16	0.914894	0.0851064	5.08967e-20	NA
tissue	16459	172	0	18	0	9.47368	9	0	GOOD	1	NA	1	7	NA	7	0	NA	0	Uncertain	0	NA	0	5	NA	5	wolf/dog	wolf/dog	wolf	wolf	UNIQUE	16459	16459	1	16	0.914894	0.0851064	4.30116e-17	NA
tissue	16460	188	0	2	0	1.05263	1	0	GOOD	0	NA	0	8	NA	8	0	NA	0	Female	0	NA	0	5	NA	5	wolf/dog	wolf/dog	wolf	wolf	UNIQUE	16460	16460	1	16	0.914894	0.0851064	1.20216e-18	NA
tissue	16481	188	0	2	0	1.05263	1	0	GOOD	0	NA	0	8	NA	8	1	NA	1	Male	0	NA	0	5	NA	5	wolf/dog	wolf/dog	wolf	wolf	UNIQUE	16481	16481	1	16	0.914894	0.0851064	2.46412e-19	NA
tissue	16484	188	0	2	0	1.05263	1	0	GOOD	0	NA	0	8	NA	8	1	NA	1	Male	0	NA	0	5	NA	5	wolf/dog	wolf/dog	wolf	wolf	UNIQUE	16484	16484	1	16	0.914894	0.0851064	1.52008e-20	NA
tissue	16486	188	0	2	0	1.05263	1	0	GOOD	0	NA	0	8	NA	8	0	NA	0	Female	0	NA	0	5	NA	5	wolf/dog	wolf/dog	wolf	wolf	UNIQUE	16486	16486	1	16	0.914894	0.0851064	3.92552e-20	NA
scat	2022_Kas_11326	188	0	2	0	1.05263	1	1	GOOD	0	0	0	8	8	16	2	NA	2	Male	1	1	2	5	5	10	wolf/dog	wolf/dog	wolf	hybrid	UNIQUE	2022_Kas_11326	2022_Kas_11326	2	16	0.914894	0.0851064	1.6059e-19	NA
scat	2022_Kas_11328	186	0	4	0	2.10526	2	2	GOOD	0	0	0	8	8	16	2	NA	2	Male	0	0	0	5	5	10	wolf/dog	wolf/dog	wolf	hybrid	UNIQUE	2022_Kas_11328	2022_Kas_11328	1	16	0.914894	0.0851064	1.52375e-20	NA
scat	2022_Kas_11328_b	184	0	6	0	3.15789	3	3	GOOD	2	2	4	8	8	16	0	NA	0	Female	0	0	0	4	4	8	wolf/dog	wolf/dog	wolf	hybrid	UNIQUE	2022_Kas_11328_b	2022_Kas_11328_b	1	16	0.914894	0.0851064	2.46923e-20	NA
scat	2022_LS_12966	178	0	12	0	6.31579	6	3	GOOD	0	0	0	8	8	16	2	NA	2	Male	0	0	0	5	5	10	wolf/dog	wolf/dog	dog	dog	UNIQUE	2022_LS_12966	2022_LS_12966	1	16	0.914894	0.0851064	2.28227e-22	NA
scat	2023_Kas_13631	188	0	2	0	1.05263	1	1	GOOD	0	0	0	8	8	16	0	NA	0	Female	0	0	0	5	5	10	wolf/dog	wolf/dog	wolf	wolf	UNIQUE	2023_Kas_13631	2023_Kas_13631	3	16	0.914894	0.0851064	9.45804e-20	NA
scat	2023_Kas_13636	188	0	2	0	1.05263	1	1	GOOD	3	3	6	8	8	16	0	NA	0	Female	0	0	0	5	5	10	wolf/dog	wolf/dog	wolf	wolf	UNIQUE	2023_Kas_13636	2023_Kas_13636	1	16	0.914894	0.0851064	7.09862e-21	NA
scat	2023_Kas_14995	188	0	2	0	1.05263	1	1	GOOD	0	0	0	8	8	16	2	NA	2	Male	0	0	0	5	5	10	wolf/dog	wolf/dog	wolf	wolf	UNIQUE	2023_Kas_14995	2023_Kas_14995	1	16	0.914894	0.0851064	2.72692e-19	NA
scat	2023_KS_13619	184	0	6	0	3.15789	1	3	GOOD	0	0	0	8	8	16	2	NA	2	Male	0	0	0	5	5	10	wolf/dog	wolf/dog	wolf	wolf	UNIQUE	2023_KS_13619	2023_KS_13619	1	16	0.914894	0.0851064	1.23201e-18	NA
scat	2023_KS_13620	188	0	2	0	1.05263	1	1	GOOD	2	2	4	8	8	16	0	NA	0	Female	0	0	0	5	5	10	wolf/dog	wolf/dog	wolf	wolf	UNIQUE	2023_KS_13620	2023_KS_13620	2	16	0.914894	0.0851064	1.25261e-21	NA
scat	2023_KS_13624	186	0	4	0	2.10526	2	1	GOOD	0	0	0	8	8	16	2	NA	2	Male	0	0	0	5	5	10	wolf/dog	wolf/dog	wolf	wolf	UNIQUE	2023_KS_13624	2023_KS_13624	2	16	0.914894	0.0851064	5.24936e-20	NA
scat	2023_KS_13628	188	0	2	0	1.05263	1	1	GOOD	0	0	0	8	8	16	2	NA	2	Male	0	0	0	5	5	10	wolf/dog	wolf/dog	wolf	wolf	UNIQUE	2023_KS_13628	2023_KS_13628	1	16	0.914894	0.0851064	5.02205e-20	NA
scat	2023_KS_14093	188	0	2	0	1.05263	1	1	GOOD	0	0	0	8	8	16	0	NA	0	Female	0	0	0	5	5	10	wolf/dog	wolf/dog	wolf	wolf	UNIQUE	2023_KS_14093	2023_KS_14093	2	16	0.914894	0.0851064	2.21745e-19	NA
scat	2023_KS_14099	186	0	4	0	2.10526	2	2	GOOD	4	4	8	8	8	16	0	NA	0	Female	0	0	0	5	5	10	wolf/dog	wolf/dog	wolf	wolf	UNIQUE	2023_KS_14099	2023_KS_14099	1	16	0.914894	0.0851064	6.34981e-20	NA
scat	2023_KS_14757	174	0	16	0	8.42105	5	5	GOOD	0	0	0	8	8	16	2	NA	2	Male	0	0	0	5	5	10	wolf/dog	wolf/dog	wolf	wolf	UNIQUE	2023_KS_14757	2023_KS_14757	2	16	0.914894	0.0851064	1.65479e-17	NA
scat	2023_KS_14763	188	0	2	0	1.05263	1	1	GOOD	0	0	0	8	8	16	0	NA	0	Female	0	0	0	5	5	10	wolf/dog	wolf/dog	wolf	wolf	UNIQUE	2023_KS_14763	2023_KS_14763	2	16	0.914894	0.0851064	1.45065e-19	NA
scat	2023_LS_13350	188	0	2	0	1.05263	1	1	GOOD	0	0	0	8	8	16	2	NA	2	Male	0	0	0	5	5	10	wolf/dog	wolf/dog	wolf	wolf	UNIQUE	2023_LS_13350	2023_LS_13350	4	16	0.914894	0.0851064	1.69001e-18	NA
scat	2023_LS_13353	184	0	6	0	3.15789	3	1	GOOD	0	0	0	8	8	16	2	NA	2	Male	0	0	0	5	5	10	wolf/dog	wolf/dog	wolf	wolf	UNIQUE	2023_LS_13353	2023_LS_13353	2	16	0.914894	0.0851064	3.51012e-18	NA
scat	2023_LS_13354	188	0	2	0	1.05263	1	1	GOOD	0	0	0	8	8	16	2	NA	2	Male	0	0	0	5	5	10	wolf/dog	wolf/dog	wolf	wolf	UNIQUE	2023_LS_13354	2023_LS_13354	2	16	0.914894	0.0851064	4.20617e-19	NA
scat	2023_LS_13365	188	0	2	0	1.05263	1	1	GOOD	0	0	0	8	8	16	0	NA	0	Female	0	0	0	5	5	10	wolf/dog	wolf/dog	wolf	wolf	UNIQUE	2023_LS_13365	2023_LS_13365	2	16	0.914894	0.0851064	1.11734e-18	NA
scat	2023_LS_13367	188	0	2	0	1.05263	1	1	GOOD	0	0	0	8	8	16	0	NA	0	Female	0	0	0	5	5	10	wolf/dog	wolf/dog	wolf	wolf	UNIQUE	2023_LS_13367	2023_LS_13367	2	16	0.914894	0.0851064	7.42019e-19	NA
scat	2023_LS_13375	188	0	2	0	1.05263	1	1	GOOD	0	0	0	8	8	16	2	NA	2	Male	0	0	0	5	5	10	wolf/dog	wolf/dog	wolf	wolf	UNIQUE	2023_LS_13375	2023_LS_13375	2	16	0.914894	0.0851064	5.12741e-19	NA
scat	2023_LS_13376	183	1	6	0.543478	3.15789	2	2	GOOD	0	0	0	7	8	15	2	NA	2	Male	0	0	0	5	5	10	wolf/dog	wolf/dog	wolf	wolf	UNIQUE	2023_LS_13376	2023_LS_13376	2	16	0.914894	0.0851064	4.92393e-18	NA
scat	2023_LS_13378	178	0	12	0	6.31579	6	2	GOOD	1	1	2	8	8	16	0	NA	0	Female	0	0	0	5	5	10	wolf/dog	wolf/dog	wolf	wolf	UNIQUE	2023_LS_13378	2023_LS_13378	1	16	0.914894	0.0851064	1.27618e-17	NA
scat	2023_LS_13420	186	0	4	0	2.10526	2	1	GOOD	0	0	0	8	8	16	2	NA	2	Male	0	0	0	5	5	10	wolf/dog	wolf/dog	wolf	wolf	UNIQUE	2023_LS_13420	2023_LS_13420	1	16	0.914894	0.0851064	7.76129e-19	NA
scat	2023_LS_13731	184	0	6	0	3.15789	1	3	GOOD	0	0	0	8	8	16	0	NA	0	Female	0	0	0	5	5	10	wolf/dog	wolf/dog	wolf	wolf	UNIQUE	2023_LS_13731	2023_LS_13731	1	16	0.914894	0.0851064	1.22561e-18	NA
scat	2023_LS_13743	188	0	2	0	1.05263	1	1	GOOD	0	0	0	8	8	16	2	NA	2	Male	0	0	0	5	5	10	wolf/dog	wolf/dog	wolf	wolf	UNIQUE	2023_LS_13743	2023_LS_13743	1	16	0.914894	0.0851064	1.39305e-19	NA
scat	2023_LS_13761	182	0	8	0	4.21053	1	4	GOOD	0	0	0	8	8	16	0	NA	0	Female	0	0	0	5	5	10	wolf/dog	wolf/dog	wolf	wolf	UNIQUE	2023_LS_13761	2023_LS_13761	1	16	0.914894	0.0851064	1.58905e-17	NA
scat	2023_LS_14132	188	0	2	0	1.05263	1	1	GOOD	0	0	0	8	8	16	2	NA	2	Male	0	0	0	5	5	10	wolf/dog	wolf/dog	wolf	wolf	UNIQUE	2023_LS_14132	2023_LS_14132	1	16	0.914894	0.0851064	2.69875e-18	NA
scat	2023_LS_14134	186	0	4	0	2.10526	2	2	GOOD	1	1	2	8	8	16	0	NA	0	Female	0	0	0	5	5	10	wolf/dog	wolf/dog	wolf	wolf	UNIQUE	2023_LS_14134	2023_LS_14134	2	16	0.914894	0.0851064	4.58765e-18	NA
scat	2023_LS_14178	186	0	4	0	2.10526	2	1	GOOD	0	0	0	8	8	16	2	NA	2	Male	0	0	0	5	5	10	wolf/dog	wolf/dog	wolf	wolf	UNIQUE	2023_LS_14178	2023_LS_14178	4	16	0.914894	0.0851064	1.00807e-18	NA
scat	2023_LS_14429	172	4	14	2.27273	7.36842	1	7	GOOD	0	0	0	8	7	15	2	NA	2	Male	0	0	0	5	5	10	wolf/dog	wolf/dog	wolf	wolf	UNIQUE	2023_LS_14429	2023_LS_14429	1	16	0.914894	0.0851064	3.25407e-16	NA
scat	2023_LS_14731B	186	0	4	0	2.10526	2	2	GOOD	0	0	0	8	8	16	0	NA	0	Female	0	0	0	5	5	10	wolf/dog	wolf/dog	wolf	wolf	UNIQUE	2023_LS_14731B	2023_LS_14731B	1	16	0.914894	0.0851064	1.45961e-18	NA
scat	2023_LS_14948	188	0	2	0	1.05263	1	1	GOOD	0	0	0	8	8	16	2	NA	2	Male	0	0	0	5	5	10	wolf/dog	wolf/dog	wolf	wolf	UNIQUE	2023_LS_14948	2023_LS_14948	2	16	0.914894	0.0851064	1.673e-18	NA
scat	2023_LS_14950	188	0	2	0	1.05263	1	1	GOOD	1	1	2	8	8	16	0	NA	0	Female	0	0	0	5	5	10	wolf/dog	wolf/dog	wolf	wolf	UNIQUE	2023_LS_14950	2023_LS_14950	1	16	0.914894	0.0851064	7.93127e-19	NA
scat	2023_LS_14951	186	0	4	0	2.10526	2	2	GOOD	1	1	2	8	8	16	0	NA	0	Female	0	0	0	5	5	10	wolf/dog	wolf/dog	wolf	wolf	UNIQUE	2023_LS_14951	2023_LS_14951	1	16	0.914894	0.0851064	2.40024e-18	NA
scat	2023_LS_14954	186	0	4	0	2.10526	2	1	GOOD	0	0	0	8	8	16	0	NA	0	Female	0	0	0	5	5	10	wolf/dog	wolf/dog	wolf	wolf	UNIQUE	2023_LS_14954	2023_LS_14954	1	16	0.914894	0.0851064	1.74695e-18	NA
Urine	2023_LS_14988	182	0	8	0	4.21053	4	0	GOOD	0	NA	0	8	NA	8	0	NA	0	Female	0	NA	0	5	NA	5	wolf/dog	wolf/dog	wolf	wolf	UNIQUE	2023_LS_14988	2023_LS_14988	3	16	0.914894	0.0851064	1.4617e-18	NA
Urine	2023_LS_14989	166	0	24	0	12.6316	12	0	GOOD	0	NA	0	8	NA	8	1	NA	1	Male	0	NA	0	5	NA	5	wolf/dog	wolf/dog	wolf	wolf	UNIQUE	2023_LS_14989	2023_LS_14989	1	16	0.914894	0.0851064	6.79171e-16	NA
Urine	2023_LS_15244	172	0	18	0	9.47368	9	0	GOOD	0	NA	0	8	NA	8	1	NA	1	Male	0	NA	0	5	NA	5	wolf/dog	wolf/dog	wolf	wolf	UNIQUE	2023_LS_15244	2023_LS_15244	1	16	0.914894	0.0851064	1.08781e-16	NA
Urine	2023_LS_15249	178	0	12	0	6.31579	6	0	GOOD	1	NA	1	8	NA	8	1	NA	1	Uncertain	0	NA	0	5	NA	5	wolf/dog	wolf/dog	wolf	wolf	UNIQUE	2023_LS_15249	2023_LS_15249	3	16	0.914894	0.0851064	6.93389e-17	NA
Urine	2023_LS_15250	162	0	28	0	14.7368	14	0	GOOD	1	NA	1	8	NA	8	1	NA	1	Uncertain	0	NA	0	5	NA	5	wolf/dog	wolf/dog	wolf	wolf	UNIQUE	2023_LS_15250	2023_LS_15250	1	16	0.914894	0.0851064	3.16373e-15	NA
Urine	2023_LS_15257	166	0	24	0	12.6316	12	0	GOOD	0	NA	0	6	NA	6	1	NA	1	Male	0	NA	0	4	NA	4	wolf/dog	wolf/dog	wolf	wolf	UNIQUE	2023_LS_15257	2023_LS_15257	1	16	0.914894	0.0851064	4.07239e-18	NA
scat	2023_LS_15324	176	0	14	0	7.36842	4	6	GOOD	0	0	0	8	8	16	2	NA	2	Male	0	0	0	5	5	10	wolf/dog	wolf/dog	wolf	wolf	UNIQUE	2023_LS_15324	2023_LS_15324	1	16	0.914894	0.0851064	2.43229e-17	NA
scat	2023_LS_15325	156	6	28	3.7037	14.7368	7	9	GOOD	1	0	1	8	5	13	0	NA	0	Female	0	0	0	5	4	9	wolf/dog	wolf/dog	wolf	wolf	UNIQUE	2023_LS_15325	2023_LS_15325	1	16	0.914894	0.0851064	3.90012e-15	NA
scat	2023_LS_15326	182	0	8	0	4.21053	3	3	GOOD	0	0	0	7	7	14	2	NA	2	Male	0	0	0	5	5	10	wolf/dog	wolf/dog	wolf	wolf	UNIQUE	2023_LS_15326	2023_LS_15326	1	16	0.914894	0.0851064	3.23219e-18	NA
Urine	2023_LS_15327	166	0	24	0	12.6316	12	0	GOOD	0	NA	0	8	NA	8	1	NA	1	Male	0	NA	0	5	NA	5	wolf/dog	wolf/dog	wolf	wolf	UNIQUE	2023_LS_15327	2023_LS_15327	1	16	0.914894	0.0851064	2.87195e-17	NA
Urine	2023_LS_15332	154	0	36	0	18.9474	18	0	GOOD	1	NA	1	8	NA	8	1	NA	1	Uncertain	0	NA	0	5	NA	5	wolf/dog	wolf/dog	wolf	wolf	UNIQUE	2023_LS_15332	2023_LS_15332	1	16	0.914894	0.0851064	8.78411e-15	NA
scat	2023_LS_15395	182	0	8	0	4.21053	4	1	GOOD	1	1	2	8	8	16	0	NA	0	Female	0	0	0	5	5	10	wolf/dog	wolf/dog	wolf	wolf	UNIQUE	2023_LS_15395	2023_LS_15395	1	16	0.914894	0.0851064	1.64597e-17	NA
scat	2023_LS_15397	188	0	2	0	1.05263	1	1	GOOD	0	0	0	8	8	16	0	NA	0	Female	0	0	0	5	5	10	wolf/dog	wolf/dog	dog	dog	UNIQUE	2023_LS_15397	2023_LS_15397	1	16	0.914894	0.0851064	1.69816e-22	NA
scat	2023_LS_15400	188	0	2	0	1.05263	1	1	GOOD	0	0	0	8	8	16	2	NA	2	Male	0	0	0	5	5	10	wolf/dog	wolf/dog	wolf	wolf	UNIQUE	2023_LS_15400	2023_LS_15400	1	16	0.914894	0.0851064	1.46457e-18	NA
Urine	2023_LS_15418	186	0	4	0	2.10526	2	0	GOOD	0	NA	0	8	NA	8	1	NA	1	Male	0	NA	0	5	NA	5	wolf/dog	wolf/dog	wolf	wolf	UNIQUE	2023_LS_15418	2023_LS_15418	1	16	0.914894	0.0851064	1.48377e-18	NA
Urine	2023_LS_15421	186	0	4	0	2.10526	2	0	GOOD	0	NA	0	8	NA	8	1	NA	1	Male	0	NA	0	5	NA	5	wolf/dog	wolf/dog	wolf	wolf	UNIQUE	2023_LS_15421	2023_LS_15421	3	16	0.914894	0.0851064	9.46258e-19	NA
Urine	2023_LS_15423	160	0	30	0	15.7895	15	0	GOOD	0	NA	0	8	NA	8	1	NA	1	Male	0	NA	0	5	NA	5	wolf/dog	wolf/dog	wolf	wolf	UNIQUE	2023_LS_15423	2023_LS_15423	1	16	0.914894	0.0851064	3.39177e-15	NA
Urine	2023_LS_15432	160	0	30	0	15.7895	15	0	GOOD	1	NA	1	8	NA	8	1	NA	1	Uncertain	0	NA	0	5	NA	5	wolf/dog	wolf/dog	wolf	wolf	UNIQUE	2023_LS_15432	2023_LS_15432	1	16	0.914894	0.0851064	1.65071e-15	NA
Urine	2023_LS_15526	182	0	8	0	4.21053	4	0	GOOD	0	NA	0	8	NA	8	1	NA	1	Male	0	NA	0	5	NA	5	wolf/dog	wolf/dog	wolf	wolf	UNIQUE	2023_LS_15526	2023_LS_15526	1	16	0.914894	0.0851064	3.15136e-18	NA
scat	2023_PK_13328	188	0	2	0	1.05263	1	1	GOOD	0	0	0	8	8	16	2	NA	2	Male	1	1	2	5	5	10	wolf/dog	wolf/dog	dog	dog	UNIQUE	2023_PK_13328	2023_PK_13328	1	16	0.914894	0.0851064	9.76832e-23	NA
scat	2023_PK_13332	186	0	4	0	2.10526	2	1	GOOD	0	0	0	8	8	16	2	NA	2	Male	0	0	0	5	5	10	wolf/dog	wolf/dog	wolf	wolf	UNIQUE	2023_PK_13332	2023_PK_13332	1	16	0.914894	0.0851064	3.4136e-21	NA
scat	2023_PK_14191	180	0	10	0	5.26316	3	4	GOOD	0	0	0	8	8	16	2	NA	2	Male	0	0	0	5	5	10	wolf/dog	wolf/dog	wolf	wolf	UNIQUE	2023_PK_14191	2023_PK_14191	1	16	0.914894	0.0851064	6.3114e-19	NA
scat	2023_PK_14194	190	0	0	0	0	0	0	GOOD	0	0	0	9	9	18	2	NA	2	Male	0	0	0	5	5	10	wolf/dog	wolf/dog	wolf	wolf	UNIQUE	2023_PK_14194	2023_PK_14194	1	16	0.914894	0.0851064	9.03196e-20	NA
scat	2023_PK_14196	188	0	2	0	1.05263	1	0	GOOD	0	0	0	9	9	18	2	NA	2	Male	0	0	0	5	5	10	wolf/dog	wolf/dog	wolf	wolf	UNIQUE	2023_PK_14196	2023_PK_14196	2	16	0.914894	0.0851064	2.36759e-20	NA
scat	2023_PK_14197	183	1	6	0.543478	3.15789	3	1	GOOD	0	0	0	9	9	18	2	NA	2	Male	0	0	0	5	5	10	wolf/dog	wolf/dog	wolf	wolf	UNIQUE	2023_PK_14197	2023_PK_14197	1	16	0.914894	0.0851064	6.23525e-19	NA
Urine	2023_PK_14490	160	0	30	0	15.7895	15	0	GOOD	0	NA	0	6	NA	6	1	NA	1	Male	0	NA	0	5	NA	5	wolf/dog	wolf/dog	wolf	wolf	UNIQUE	2023_PK_14490	2023_PK_14490	1	16	0.914894	0.0851064	4.8984e-16	NA
scat	2023_PK_14541	190	0	0	0	0	0	0	GOOD	3	3	6	9	9	18	2	NA	2	WARNING	0	0	0	5	5	10	wolf/dog	wolf/dog	wolf	wolf	UNIQUE	2023_PK_14541	2023_PK_14541	1	16	0.914894	0.0851064	2.86553e-20	NA
scat	2023_PK_14560	186	0	4	0	2.10526	2	0	GOOD	0	0	0	9	9	18	2	NA	2	Male	0	0	0	5	5	10	wolf/dog	wolf/dog	wolf	wolf	UNIQUE	2023_PK_14560	2023_PK_14560	4	16	0.914894	0.0851064	1.40101e-18	NA
scat	2023_PK_14585	190	0	0	0	0	0	0	GOOD	2	2	4	9	9	18	0	NA	0	Female	0	0	0	5	5	10	wolf/dog	wolf/dog	wolf	wolf	UNIQUE	2023_PK_14585	2023_PK_14585	1	16	0.914894	0.0851064	8.02045e-20	NA
scat	2023_PK_14799	188	0	2	0	1.05263	0	1	GOOD	2	2	4	9	9	18	0	NA	0	Female	0	0	0	5	5	10	wolf/dog	wolf/dog	wolf	wolf	UNIQUE	2023_PK_14799	2023_PK_14799	2	16	0.914894	0.0851064	1.67143e-18	NA
scat	2023_PK_14803	190	0	0	0	0	0	0	GOOD	1	1	2	9	9	18	0	NA	0	Female	0	0	0	5	5	10	wolf/dog	wolf/dog	wolf	wolf	UNIQUE	2023_PK_14803	2023_PK_14803	2	16	0.914894	0.0851064	9.84242e-19	NA
scat	2023_PK_15062	188	0	2	0	1.05263	1	1	GOOD	0	0	0	8	8	16	2	NA	2	Male	0	0	0	5	5	10	wolf/dog	wolf/dog	wolf	wolf	UNIQUE	2023_PK_15062	2023_PK_15062	1	16	0.914894	0.0851064	1.91144e-20	NA
scat	2023_PK_15071	172	0	18	0	9.47368	8	9	GOOD	1	1	2	9	9	18	2	NA	2	Uncertain	0	0	0	5	5	10	wolf/dog	wolf/dog	wolf	wolf	UNIQUE	2023_PK_15071	2023_PK_15071	1	16	0.914894	0.0851064	2.45312e-17	NA
scat	2023_PK_15073	184	0	6	0	3.15789	3	3	GOOD	0	0	0	7	7	14	2	NA	2	Male	0	0	0	5	5	10	wolf/dog	wolf/dog	wolf	wolf	UNIQUE	2023_PK_15073	2023_PK_15073	1	16	0.914894	0.0851064	5.52506e-20	NA
scat	2023_PK_15075	190	0	0	0	0	0	0	GOOD	0	0	0	9	9	18	2	NA	2	Male	0	0	0	5	5	10	wolf/dog	wolf/dog	wolf	wolf	UNIQUE	2023_PK_15075	2023_PK_15075	2	16	0.914894	0.0851064	8.80759e-20	NA
scat	2023_PK_15076	186	0	4	0	2.10526	2	0	GOOD	0	0	0	9	9	18	2	NA	2	Male	0	0	0	5	5	10	wolf/dog	wolf/dog	dog	dog	UNIQUE	2023_PK_15076	2023_PK_15076	1	16	0.914894	0.0851064	1.99173e-22	NA
scat	2023_PK_15079	190	0	0	0	0	0	0	GOOD	0	0	0	9	9	18	2	NA	2	Male	0	0	0	5	5	10	wolf/dog	wolf/dog	wolf	wolf	UNIQUE	2023_PK_15079	2023_PK_15079	1	16	0.914894	0.0851064	2.27649e-19	NA
scat	2023_PK_15080	190	0	0	0	0	0	0	GOOD	0	0	0	9	9	18	2	NA	2	Male	0	0	0	5	5	10	wolf/dog	wolf/dog	dog	dog	UNIQUE	2023_PK_15080	2023_PK_15080	1	16	0.914894	0.0851064	2.78209e-23	NA
scat	2023_PK_15083	190	0	0	0	0	0	0	GOOD	0	0	0	9	9	18	2	NA	2	Male	0	0	0	5	5	10	wolf/dog	wolf/dog	wolf	wolf	UNIQUE	2023_PK_15083	2023_PK_15083	2	16	0.914894	0.0851064	2.27101e-20	NA
scat	2023_PK_15085	190	0	0	0	0	0	0	GOOD	0	0	0	9	9	18	2	NA	2	Male	0	0	0	5	5	10	wolf/dog	wolf/dog	wolf	wolf	UNIQUE	2023_PK_15085	2023_PK_15085	9	16	0.914894	0.0851064	1.067e-19	NA
scat	2023_PK_15088	188	0	2	0	1.05263	1	0	GOOD	1	1	2	9	9	18	0	NA	0	Female	0	0	0	5	5	10	wolf/dog	wolf/dog	wolf	wolf	UNIQUE	2023_PK_15088	2023_PK_15088	1	16	0.914894	0.0851064	1.16382e-20	NA
scat	2023_PM_13220	188	0	2	0	1.05263	1	1	GOOD	0	0	0	8	8	16	2	NA	2	Male	0	0	0	5	5	10	wolf/dog	wolf/dog	wolf	wolf	UNIQUE	2023_PM_13220	2023_PM_13220	4	16	0.914894	0.0851064	3.16765e-20	NA
scat	2023_PM_13589	188	0	2	0	1.05263	1	1	GOOD	3	3	6	8	8	16	0	NA	0	Female	0	0	0	5	5	10	wolf/dog	wolf/dog	wolf	wolf	UNIQUE	2023_PM_13589	2023_PM_13589	2	16	0.914894	0.0851064	8.36899e-21	NA
scat	2023_PM_13590	188	0	2	0	1.05263	1	1	GOOD	0	0	0	8	8	16	2	NA	2	Male	0	0	0	5	5	10	wolf/dog	wolf/dog	wolf	wolf	UNIQUE	2023_PM_13590	2023_PM_13590	3	16	0.914894	0.0851064	3.20557e-20	NA
scat	2023_PM_13920	186	0	4	0	2.10526	2	2	GOOD	0	0	0	8	8	16	2	NA	2	Male	0	0	0	5	5	10	wolf/dog	wolf/dog	wolf	wolf	UNIQUE	2023_PM_13920	2023_PM_13920	2	16	0.914894	0.0851064	4.9515e-19	NA
scat	2023_PM_13921	186	0	4	0	2.10526	2	2	GOOD	0	0	0	8	8	16	2	NA	2	Male	0	0	0	5	5	10	wolf/dog	wolf/dog	wolf	wolf	UNIQUE	2023_PM_13921	2023_PM_13921	1	16	0.914894	0.0851064	1.66038e-18	NA
scat	2023_PM_14044	188	0	2	0	1.05263	1	1	GOOD	0	0	0	8	8	16	2	NA	2	Male	0	0	0	5	5	10	wolf/dog	wolf/dog	wolf	wolf	UNIQUE	2023_PM_14044	2023_PM_14044	1	16	0.914894	0.0851064	9.49786e-19	NA
scat	2023_PM_14047	186	0	4	0	2.10526	2	1	GOOD	0	0	0	8	8	16	2	NA	2	Male	0	0	0	5	5	10	wolf/dog	wolf/dog	wolf	wolf	UNIQUE	2023_PM_14047	2023_PM_14047	2	16	0.914894	0.0851064	1.75344e-19	NA
scat	2023_PM_14048	180	0	10	0	5.26316	1	5	GOOD	0	0	0	8	7	15	2	NA	2	Male	0	0	0	5	5	10	wolf/dog	wolf/dog	wolf	wolf	UNIQUE	2023_PM_14048	2023_PM_14048	1	16	0.914894	0.0851064	7.10675e-19	NA
scat	2023_PM_14073	188	0	2	0	1.05263	1	1	GOOD	0	0	0	8	8	16	2	NA	2	Male	0	0	0	5	5	10	wolf/dog	wolf/dog	wolf	wolf	UNIQUE	2023_PM_14073	2023_PM_14073	1	16	0.914894	0.0851064	6.46544e-19	NA
scat	2023_PM_14367	188	0	2	0	1.05263	1	1	GOOD	0	0	0	8	8	16	2	NA	2	Male	0	0	0	5	5	10	wolf/dog	wolf/dog	wolf	wolf	UNIQUE	2023_PM_14367	2023_PM_14367	1	16	0.914894	0.0851064	8.57524e-19	NA
scat	2023_PM_14371	188	0	2	0	1.05263	1	1	GOOD	0	0	0	8	8	16	2	NA	2	Male	0	0	0	5	5	10	wolf/dog	wolf/dog	wolf	wolf	UNIQUE	2023_PM_14371	2023_PM_14371	1	16	0.914894	0.0851064	1.15273e-19	NA
scat	2023_PM_14372	162	4	24	2.40964	12.6316	5	9	GOOD	3	2	5	8	8	16	0	NA	0	Female	0	0	0	5	5	10	wolf/dog	wolf/dog	wolf	wolf	UNIQUE	2023_PM_14372	2023_PM_14372	3	16	0.914894	0.0851064	1.83644e-16	NA
scat	2023_PM_14374	188	0	2	0	1.05263	1	1	GOOD	0	0	0	8	8	16	2	NA	2	Male	0	0	0	5	5	10	wolf/dog	wolf/dog	wolf	wolf	UNIQUE	2023_PM_14374	2023_PM_14374	1	16	0.914894	0.0851064	3.53172e-19	NA
scat	2023_PM_14412	188	0	2	0	1.05263	1	1	GOOD	1	1	2	8	8	16	0	NA	0	Female	0	0	0	5	5	10	wolf/dog	wolf/dog	wolf	wolf	UNIQUE	2023_PM_14412	2023_PM_14412	4	16	0.914894	0.0851064	3.03091e-19	NA
scat	2023_PM_14414	188	0	2	0	1.05263	1	1	GOOD	0	0	0	8	8	16	2	NA	2	Male	0	0	0	5	5	10	wolf/dog	wolf/dog	wolf	wolf	UNIQUE	2023_PM_14414	2023_PM_14414	4	16	0.914894	0.0851064	1.68147e-19	NA
scat	2023_PM_14415	188	0	2	0	1.05263	1	1	GOOD	0	0	0	8	8	16	0	NA	0	Female	0	0	0	5	5	10	wolf/dog	wolf/dog	wolf	wolf	UNIQUE	2023_PM_14415	2023_PM_14415	2	16	0.914894	0.0851064	1.73551e-18	NA
scat	2023_PM_14686	188	0	2	0	1.05263	1	1	GOOD	2	2	4	8	8	16	0	NA	0	Female	0	0	0	5	5	10	wolf/dog	wolf/dog	wolf	wolf	UNIQUE	2023_PM_14686	2023_PM_14686	1	16	0.914894	0.0851064	3.73124e-19	NA
Urine	2023_PM_14701	188	0	2	0	1.05263	1	0	GOOD	0	NA	0	8	NA	8	1	NA	1	Male	0	NA	0	5	NA	5	wolf/dog	wolf/dog	wolf	wolf	UNIQUE	2023_PM_14701	2023_PM_14701	2	16	0.914894	0.0851064	1.85267e-18	NA
Urine	2023_PM_14706	160	0	30	0	15.7895	15	0	GOOD	3	NA	3	8	NA	8	0	NA	0	Female	0	NA	0	5	NA	5	wolf/dog	wolf/dog	wolf	wolf	UNIQUE	2023_PM_14706	2023_PM_14706	1	16	0.914894	0.0851064	7.04468e-17	NA
scat	2023_PM_14835	188	0	2	0	1.05263	1	1	GOOD	0	0	0	8	8	16	2	NA	2	Male	0	0	0	5	5	10	wolf/dog	wolf/dog	wolf	wolf	UNIQUE	2023_PM_14835	2023_PM_14835	1	16	0.914894	0.0851064	2.51414e-19	NA
scat	2023_PM_14852	188	0	2	0	1.05263	1	1	GOOD	3	3	6	8	8	16	0	NA	0	Female	0	0	0	5	5	10	wolf/dog	wolf/dog	wolf	wolf	UNIQUE	2023_PM_14852	2023_PM_14852	1	16	0.914894	0.0851064	1.7552e-19	NA
scat	2023_PM_14853	188	0	2	0	1.05263	1	1	GOOD	2	2	4	8	8	16	0	NA	0	Female	0	0	0	5	5	10	wolf/dog	wolf/dog	wolf	wolf	UNIQUE	2023_PM_14853	2023_PM_14853	5	16	0.914894	0.0851064	4.0512e-20	NA
scat	2023_PM_15023	176	0	14	0	7.36842	6	2	GOOD	1	1	2	7	7	14	0	NA	0	Female	0	0	0	5	5	10	wolf/dog	wolf/dog	wolf	wolf	UNIQUE	2023_PM_15023	2023_PM_15023	1	16	0.914894	0.0851064	1.64936e-18	NA
scat	2023_PM_15030	188	0	2	0	1.05263	1	1	GOOD	0	0	0	8	8	16	2	NA	2	Male	0	0	0	5	5	10	wolf/dog	wolf/dog	wolf	wolf	UNIQUE	2023_PM_15030	2023_PM_15030	2	16	0.914894	0.0851064	9.55957e-20	NA
Urine	2023_PM_15033	186	0	4	0	2.10526	2	0	GOOD	0	NA	0	8	NA	8	1	NA	1	Male	0	NA	0	5	NA	5	wolf/dog	wolf/dog	wolf	wolf	UNIQUE	2023_PM_15033	2023_PM_15033	1	16	0.914894	0.0851064	1.13931e-18	NA
Urine	2023_PM_15034	180	0	10	0	5.26316	5	0	GOOD	0	NA	0	8	NA	8	0	NA	0	Female	0	NA	0	5	NA	5	wolf/dog	wolf/dog	wolf	wolf	UNIQUE	2023_PM_15034	2023_PM_15034	2	16	0.914894	0.0851064	5.43525e-18	NA
Urine	2023_PM_15035	186	0	4	0	2.10526	2	0	GOOD	0	NA	0	8	NA	8	1	NA	1	Male	0	NA	0	5	NA	5	wolf/dog	wolf/dog	wolf	wolf	UNIQUE	2023_PM_15035	2023_PM_15035	1	16	0.914894	0.0851064	4.06761e-18	NA
scat	2023_PM_15050	188	0	2	0	1.05263	1	1	GOOD	3	3	6	8	8	16	0	NA	0	Female	0	0	0	5	5	10	wolf/dog	wolf/dog	wolf	wolf	UNIQUE	2023_PM_15050	2023_PM_15050	2	16	0.914894	0.0851064	8.78682e-20	NA
scat	2023_PM_15198	188	0	2	0	1.05263	1	1	GOOD	0	0	0	8	8	16	0	NA	0	Female	0	0	0	5	5	10	wolf/dog	wolf/dog	wolf	wolf	UNIQUE	2023_PM_15198	2023_PM_15198	1	16	0.914894	0.0851064	4.25423e-18	NA
scat	2023_PM_15200	180	0	10	0	5.26316	3	5	GOOD	0	0	0	8	8	16	0	NA	0	Female	0	0	0	5	5	10	wolf/dog	wolf/dog	wolf	wolf	UNIQUE	2023_PM_15200	2023_PM_15200	3	16	0.914894	0.0851064	1.70334e-19	NA
scat	2023_PM_15201	186	0	4	0	2.10526	2	2	GOOD	2	2	4	8	8	16	0	NA	0	Female	0	0	0	5	5	10	wolf/dog	wolf/dog	wolf	wolf	UNIQUE	2023_PM_15201	2023_PM_15201	1	16	0.914894	0.0851064	3.17786e-20	NA
scat	2023_PM_15202	186	0	4	0	2.10526	2	1	GOOD	0	0	0	8	8	16	0	NA	0	Female	0	0	0	5	5	10	wolf/dog	wolf/dog	dog	dog	UNIQUE	2023_PM_15202	2023_PM_15202	1	16	0.914894	0.0851064	3.57827e-23	NA
scat	2023_PM_15203	188	0	2	0	1.05263	1	1	GOOD	0	0	0	8	8	16	2	NA	2	Male	0	0	0	5	5	10	wolf/dog	wolf/dog	dog	dog	UNIQUE	2023_PM_15203	2023_PM_15203	1	16	0.914894	0.0851064	3.35599e-24	NA
scat	2023_PM_15204	172	0	18	0	9.47368	5	5	GOOD	0	0	0	8	6	14	2	NA	2	Male	0	0	0	5	5	10	wolf/dog	wolf/dog	wolf	wolf	UNIQUE	2023_PM_15204	2023_PM_15204	1	16	0.914894	0.0851064	1.97102e-18	NA
scat	2023_PM_15311	186	0	4	0	2.10526	1	2	GOOD	0	0	0	8	8	16	2	NA	2	Male	0	0	0	5	5	10	wolf/dog	wolf/dog	wolf	wolf	UNIQUE	2023_PM_15311	2023_PM_15311	1	16	0.914894	0.0851064	4.50906e-19	NA
scat	2023_PM_15313	180	0	10	0	5.26316	5	1	GOOD	3	3	6	8	8	16	0	NA	0	Female	0	0	0	5	5	10	wolf/dog	wolf/dog	wolf	wolf	UNIQUE	2023_PM_15313	2023_PM_15313	2	16	0.914894	0.0851064	6.82909e-20	NA
scat	2023_PM_15314	188	0	2	0	1.05263	1	1	GOOD	0	0	0	8	8	16	2	NA	2	Male	0	0	0	5	5	10	wolf/dog	wolf/dog	wolf	wolf	UNIQUE	2023_PM_15314	2023_PM_15314	3	16	0.914894	0.0851064	1.76057e-18	NA
scat	2023_YS_13506	188	0	2	0	1.05263	1	1	GOOD	0	0	0	8	8	16	2	NA	2	Male	0	0	0	5	5	10	wolf/dog	wolf/dog	wolf	wolf	UNIQUE	2023_YS_13506	2023_YS_13506	1	16	0.914894	0.0851064	1.80714e-19	NA
scat	2023_YS_13521	188	0	2	0	1.05263	1	1	GOOD	0	0	0	8	8	16	2	NA	2	Male	0	0	0	5	5	10	wolf/dog	wolf/dog	wolf	wolf	UNIQUE	2023_YS_13521	2023_YS_13521	2	16	0.914894	0.0851064	7.17902e-21	NA
Urine	2023_YS_13532	168	0	22	0	11.5789	11	0	GOOD	2	NA	2	6	NA	6	1	NA	1	Uncertain	0	NA	0	5	NA	5	wolf/dog	wolf/dog	wolf	wolf	UNIQUE	2023_YS_13532	2023_YS_13532	1	16	0.914894	0.0851064	1.16813e-17	NA
Urine	2023_YS_13535	182	0	8	0	4.21053	4	0	GOOD	0	NA	0	6	NA	6	1	NA	1	Male	0	NA	0	5	NA	5	wolf/dog	wolf/dog	wolf	wolf	UNIQUE	2023_YS_13535	2023_YS_13535	1	16	0.914894	0.0851064	2.94304e-20	NA
Urine	2023_YS_13536	178	0	12	0	6.31579	6	0	GOOD	0	NA	0	6	NA	6	1	NA	1	Male	0	NA	0	5	NA	5	wolf/dog	wolf/dog	wolf	wolf	UNIQUE	2023_YS_13536	2023_YS_13536	1	16	0.914894	0.0851064	7.81223e-19	NA
Urine	2023_YS_13540	188	0	2	0	1.05263	1	0	GOOD	1	NA	1	8	NA	8	0	NA	0	Female	0	NA	0	5	NA	5	wolf/dog	wolf/dog	wolf	wolf	UNIQUE	2023_YS_13540	2023_YS_13540	1	16	0.914894	0.0851064	3.42612e-19	NA
scat	2023_YS_14624	190	0	0	0	0	0	0	GOOD	0	0	0	9	9	18	2	NA	2	Male	0	0	0	5	5	10	wolf/dog	wolf/dog	wolf	wolf	UNIQUE	2023_YS_14624	2023_YS_14624	4	16	0.914894	0.0851064	4.8099e-19	NA
Urine	2023_YS_14631	174	0	16	0	8.42105	8	0	GOOD	0	NA	0	8	NA	8	1	NA	1	Male	0	NA	0	5	NA	5	wolf/dog	wolf/dog	wolf	wolf	UNIQUE	2023_YS_14631	2023_YS_14631	3	16	0.914894	0.0851064	7.42924e-19	NA
Urine	2023_YS_14634	172	0	18	0	9.47368	9	0	GOOD	0	NA	0	8	NA	8	1	NA	1	Male	0	NA	0	5	NA	5	wolf/dog	wolf/dog	wolf	wolf	UNIQUE	2023_YS_14634	2023_YS_14634	1	16	0.914894	0.0851064	3.54584e-18	NA
Urine	2023_YS_14890	162	0	28	0	14.7368	14	0	GOOD	1	NA	1	7	NA	7	1	NA	1	Uncertain	0	NA	0	5	NA	5	wolf/dog	wolf/dog	wolf	wolf	UNIQUE	2023_YS_14890	2023_YS_14890	1	16	0.914894	0.0851064	1.81532e-16	NA
Urine	2023_YS_14891	174	0	16	0	8.42105	8	0	GOOD	0	NA	0	6	NA	6	1	NA	1	Male	0	NA	0	5	NA	5	wolf/dog	wolf/dog	wolf	wolf	UNIQUE	2023_YS_14891	2023_YS_14891	1	16	0.914894	0.0851064	7.4822e-19	NA
Urine	2023_YS_15182	180	0	10	0	5.26316	5	0	GOOD	3	NA	3	8	NA	8	0	NA	0	Female	0	NA	0	5	NA	5	wolf/dog	wolf/dog	wolf	wolf	UNIQUE	2023_YS_15182	2023_YS_15182	2	16	0.914894	0.0851064	2.98493e-19	NA
Urine	2023_YS_15183	188	0	2	0	1.05263	1	0	GOOD	0	NA	0	8	NA	8	1	NA	1	Male	0	NA	0	5	NA	5	wolf/dog	wolf/dog	wolf	wolf	UNIQUE	2023_YS_15183	2023_YS_15183	3	16	0.914894	0.0851064	2.99554e-21	NA
scat	2023_LS_14137	0	0	190	NA	100	95	95	BAD	0	0	0	0	0	0	0	NA	0	Uncertain	0	0	0	0	0	0	NA	NA	NA	NA	NA	NA	NA	NA	NA	NA	NA	NA	NA
scat	2023_LS_13439	143	17	30	10.625	15.7895	12	5	RERUN	0	0	0	5	7	12	1	NA	1	Male	0	0	0	5	4	9	NA	NA	NA	NA	NA	NA	NA	NA	NA	NA	NA	NA	NA
Urine	2023_PK_14491	12	0	178	0	93.6842	89	0	BAD	0	NA	0	0	NA	0	0	NA	0	Uncertain	0	NA	0	0	NA	0	NA	NA	NA	NA	NA	NA	NA	NA	NA	NA	NA	NA	NA
scat	2023_PK_13828	125	17	48	11.9718	25.2632	15	12	RERUN	0	0	0	6	6	12	1	NA	1	Uncertain	0	0	0	5	5	10	NA	NA	NA	NA	NA	NA	NA	NA	NA	NA	NA	NA	NA
Urine	2023_LS_15523	152	0	38	0	20	19	0	RERUN	1	NA	1	7	NA	7	1	NA	1	Uncertain	0	NA	0	5	NA	5	NA	NA	NA	NA	NA	NA	NA	NA	NA	NA	NA	NA	NA
scat	2023_PK_14548	15	5	170	25	89.4737	69	66	BAD	0	0	0	2	1	3	0	NA	0	Uncertain	0	0	0	0	1	1	NA	NA	NA	NA	NA	NA	NA	NA	NA	NA	NA	NA	NA
scat	2023_PK_15077	153	9	28	5.55556	14.7368	9	10	RERUN	0	0	0	9	9	18	2	NA	2	Male	0	0	0	5	5	10	NA	NA	NA	NA	NA	NA	NA	NA	NA	NA	NA	NA	NA
scat	2023_LS_15519	34	2	154	5.55556	81.0526	61	51	BAD	0	0	0	0	1	1	0	NA	0	Uncertain	0	0	0	3	2	5	NA	NA	NA	NA	NA	NA	NA	NA	NA	NA	NA	NA	NA
Urine	2023_PK_14492	128	0	62	0	32.6316	31	0	RERUN	0	NA	0	2	NA	2	0	NA	0	Uncertain	0	NA	0	4	NA	4	NA	NA	NA	NA	NA	NA	NA	NA	NA	NA	NA	NA	NA
scat	2023_PK_14348	0	0	190	NA	100	95	95	BAD	0	0	0	0	0	0	0	NA	0	Uncertain	0	0	0	0	0	0	NA	NA	NA	NA	NA	NA	NA	NA	NA	NA	NA	NA	NA
scat	2023_PK_14814	74	14	102	15.9091	53.6842	39	27	RERUN	0	0	0	6	5	11	2	NA	2	Uncertain	0	0	0	3	4	7	NA	NA	NA	NA	NA	NA	NA	NA	NA	NA	NA	NA	NA
scat	2023_PK_15069	0	0	190	NA	100	95	95	BAD	0	0	0	0	0	0	0	NA	0	Uncertain	0	0	0	0	0	0	NA	NA	NA	NA	NA	NA	NA	NA	NA	NA	NA	NA	NA
Urine	2023_LS_15320	58	0	132	0	69.4737	66	0	BAD	0	NA	0	0	NA	0	0	NA	0	Uncertain	0	NA	0	2	NA	2	NA	NA	NA	NA	NA	NA	NA	NA	NA	NA	NA	NA	NA
Urine	2023_LS_15419	144	0	46	0	24.2105	23	0	RERUN	2	NA	2	6	NA	6	0	NA	0	Uncertain	0	NA	0	5	NA	5	NA	NA	NA	NA	NA	NA	NA	NA	NA	NA	NA	NA	NA
scat	2023_LS_13396	61	5	124	7.57576	65.2632	38	51	RERUN	0	0	0	1	2	3	0	NA	0	Uncertain	0	0	0	3	3	6	NA	NA	NA	NA	NA	NA	NA	NA	NA	NA	NA	NA	NA
scat	2023_LS_13381	20	2	168	9.09091	88.4211	66	72	BAD	0	0	0	1	2	3	0	NA	0	Uncertain	0	0	0	0	2	2	NA	NA	NA	NA	NA	NA	NA	NA	NA	NA	NA	NA	NA
scat	2023_LS_13366	8	2	180	20	94.7368	71	82	BAD	0	0	0	1	0	1	0	NA	0	Uncertain	0	0	0	2	1	3	NA	NA	NA	NA	NA	NA	NA	NA	NA	NA	NA	NA	NA
Urine	2023_LS_15260	74	0	116	0	61.0526	58	0	BAD	0	NA	0	2	NA	2	0	NA	0	Uncertain	0	NA	0	3	NA	3	NA	NA	NA	NA	NA	NA	NA	NA	NA	NA	NA	NA	NA
Urine	2023_LS_14993	150	0	40	0	21.0526	20	0	RERUN	0	NA	0	7	NA	7	1	NA	1	Male	0	NA	0	5	NA	5	NA	NA	NA	NA	NA	NA	NA	NA	NA	NA	NA	NA	NA
hair	2023_PM_15047	114	0	76	0	40	38	0	RERUN	0	NA	0	2	NA	2	0	NA	0	Uncertain	0	NA	0	3	NA	3	NA	NA	NA	NA	NA	NA	NA	NA	NA	NA	NA	NA	NA
Urine	2023_LS_14994	86	0	104	0	54.7368	52	0	BAD	0	NA	0	3	NA	3	0	NA	0	Uncertain	0	NA	0	1	NA	1	NA	NA	NA	NA	NA	NA	NA	NA	NA	NA	NA	NA	NA
scat	2023_LS_13377	2	0	188	0	98.9474	93	94	BAD	0	0	0	1	0	1	0	NA	0	Uncertain	0	0	0	0	0	0	NA	NA	NA	NA	NA	NA	NA	NA	NA	NA	NA	NA	NA
Urine	2023_YS_13538	144	0	46	0	24.2105	23	0	RERUN	0	NA	0	6	NA	6	1	NA	1	Male	0	NA	0	5	NA	5	NA	NA	NA	NA	NA	NA	NA	NA	NA	NA	NA	NA	NA
Urine	2023_LS_15331	140	0	50	0	26.3158	25	0	RERUN	0	NA	0	7	NA	7	1	NA	1	Uncertain	1	NA	1	4	NA	4	NA	NA	NA	NA	NA	NA	NA	NA	NA	NA	NA	NA	NA
scat	2023_LS_14947	0	0	190	NA	100	94	95	BAD	0	0	0	0	0	0	0	NA	0	Uncertain	0	0	0	0	0	0	NA	NA	NA	NA	NA	NA	NA	NA	NA	NA	NA	NA	NA
Urine	2023_LS_15416	124	0	66	0	34.7368	33	0	RERUN	0	NA	0	7	NA	7	0	NA	0	Uncertain	0	NA	0	3	NA	3	NA	NA	NA	NA	NA	NA	NA	NA	NA	NA	NA	NA	NA
scat	2023_PK_14559	174	0	16	0	8.42105	8	7	GOOD	0	0	0	9	9	18	2	NA	2	Male	0	0	0	5	5	10	fox/raccoon dog/golden jackal	fox/raccoon dog/golden jackal	NA	NA	NA	NA	NA	NA	NA	NA	NA	NA	NA
Urine	2023_YS_14889	132	0	58	0	30.5263	29	0	RERUN	0	NA	0	3	NA	3	0	NA	0	Uncertain	0	NA	0	4	NA	4	NA	NA	NA	NA	NA	NA	NA	NA	NA	NA	NA	NA	NA
Urine	2023_LS_14987	146	0	44	0	23.1579	22	0	RERUN	0	NA	0	7	NA	7	1	NA	1	Male	0	NA	0	5	NA	5	NA	NA	NA	NA	NA	NA	NA	NA	NA	NA	NA	NA	NA
Urine	2023_YS_15181	126	0	64	0	33.6842	32	0	RERUN	0	NA	0	5	NA	5	0	NA	0	Uncertain	0	NA	0	3	NA	3	NA	NA	NA	NA	NA	NA	NA	NA	NA	NA	NA	NA	NA
Urine	2023_LS_14985	152	0	38	0	20	19	0	RERUN	0	NA	0	5	NA	5	1	NA	1	Male	0	NA	0	5	NA	5	NA	NA	NA	NA	NA	NA	NA	NA	NA	NA	NA	NA	NA
scat	2023_PK_14566	165	7	18	4.06977	9.47368	8	4	GOOD	0	0	0	9	9	18	0	NA	0	Female	0	0	0	5	5	10	fox/raccoon dog/golden jackal	fox/raccoon dog/golden jackal	NA	NA	NA	NA	NA	NA	NA	NA	NA	NA	NA
scat	2023_LS_14430	0	0	190	NA	100	94	95	BAD	0	0	0	0	0	0	0	NA	0	Uncertain	0	0	0	0	0	0	NA	NA	NA	NA	NA	NA	NA	NA	NA	NA	NA	NA	NA
Urine	2023_LS_14986	148	0	42	0	22.1053	21	0	RERUN	1	NA	1	7	NA	7	1	NA	1	Uncertain	0	NA	0	5	NA	5	NA	NA	NA	NA	NA	NA	NA	NA	NA	NA	NA	NA	NA
Urine	2023_YS_15184	142	0	48	0	25.2632	24	0	RERUN	0	NA	0	4	NA	4	0	NA	0	Uncertain	0	NA	0	5	NA	5	NA	NA	NA	NA	NA	NA	NA	NA	NA	NA	NA	NA	NA
scat	2023_PK_14801	172	0	18	0	9.47368	9	9	GOOD	0	0	0	9	9	18	2	NA	2	Male	0	0	0	5	5	10	fox/raccoon dog/golden jackal	fox/raccoon dog/golden jackal	NA	NA	NA	NA	NA	NA	NA	NA	NA	NA	NA
scat	2023_LS_14731A	0	0	190	NA	100	95	94	BAD	0	0	0	0	0	0	0	NA	0	Uncertain	0	0	0	0	0	0	NA	NA	NA	NA	NA	NA	NA	NA	NA	NA	NA	NA	NA
Urine	2023_YS_13526	62	0	128	0	67.3684	64	0	BAD	0	NA	0	3	NA	3	0	NA	0	Uncertain	0	NA	0	2	NA	2	NA	NA	NA	NA	NA	NA	NA	NA	NA	NA	NA	NA	NA
scat	2023_PK_14804	172	0	18	0	9.47368	8	9	GOOD	0	0	0	9	9	18	2	NA	2	Male	0	0	0	5	5	10	fox/raccoon dog/golden jackal	fox/raccoon dog/golden jackal	NA	NA	NA	NA	NA	NA	NA	NA	NA	NA	NA
scat	2023_PK_14198	135	15	40	10	21.0526	10	12	RERUN	0	0	0	7	6	13	2	NA	2	Male	0	0	0	4	5	9	NA	NA	NA	NA	NA	NA	NA	NA	NA	NA	NA	NA	NA
Urine	2023_YS_13525	150	0	40	0	21.0526	20	0	RERUN	3	NA	3	8	NA	8	1	NA	1	WARNING	0	NA	0	4	NA	4	NA	NA	NA	NA	NA	NA	NA	NA	NA	NA	NA	NA	NA
scat	2023_PK_15070	172	0	18	0	9.47368	9	8	GOOD	0	0	0	9	9	18	2	NA	2	Male	0	0	0	5	5	10	fox/raccoon dog/golden jackal	fox/raccoon dog/golden jackal	NA	NA	NA	NA	NA	NA	NA	NA	NA	NA	NA
Urine	2023_LS_15424	130	0	60	0	31.5789	30	0	RERUN	0	NA	0	8	NA	8	0	NA	0	Uncertain	0	NA	0	4	NA	4	NA	NA	NA	NA	NA	NA	NA	NA	NA	NA	NA	NA	NA
Urine	2023_PM_15039	152	0	38	0	20	19	0	RERUN	2	NA	2	8	NA	8	0	NA	0	Female	0	NA	0	5	NA	5	NA	NA	NA	NA	NA	NA	NA	NA	NA	NA	NA	NA	NA
Urine	2023_LS_15319	170	0	20	0	10.5263	10	0	GOOD	0	NA	0	8	NA	8	1	NA	1	Male	0	NA	0	4	NA	4	fox/raccoon dog/golden jackal	fox/raccoon dog/golden jackal	NA	NA	NA	NA	NA	NA	NA	NA	NA	NA	NA
scat	2023_PK_15074	174	0	16	0	8.42105	7	8	GOOD	0	0	0	9	9	18	0	NA	0	Female	0	0	0	5	5	10	fox/raccoon dog/golden jackal	fox/raccoon dog/golden jackal	NA	NA	NA	NA	NA	NA	NA	NA	NA	NA	NA
Urine	2023_LS_14983	150	0	40	0	21.0526	20	0	RERUN	0	NA	0	7	NA	7	1	NA	1	Male	0	NA	0	5	NA	5	NA	NA	NA	NA	NA	NA	NA	NA	NA	NA	NA	NA	NA
Urine	2023_PM_15037	96	0	94	0	49.4737	47	0	RERUN	0	NA	0	2	NA	2	0	NA	0	Uncertain	0	NA	0	4	NA	4	NA	NA	NA	NA	NA	NA	NA	NA	NA	NA	NA	NA	NA
scat	2023_LS_15518	176	0	14	0	7.36842	5	7	GOOD	0	0	0	8	8	16	0	NA	0	Female	0	0	0	5	5	10	fox/raccoon dog/golden jackal	fox/raccoon dog/golden jackal	NA	NA	NA	NA	NA	NA	NA	NA	NA	NA	NA
scat	2023_YS_13522	170	0	20	0	10.5263	10	8	GOOD	0	0	0	8	8	16	2	NA	2	Male	0	0	0	5	5	10	fox/raccoon dog/golden jackal	fox/raccoon dog/golden jackal	NA	NA	NA	NA	NA	NA	NA	NA	NA	NA	NA
scat	2023_PK_14209	157	1	32	0.632911	16.8421	10	11	GOOD	0	0	0	8	8	16	0	NA	0	Female	0	0	0	5	5	10	fox/raccoon dog/golden jackal	fox/raccoon dog/golden jackal	NA	NA	NA	NA	NA	NA	NA	NA	NA	NA	NA
scat	2023_PK_14812	19	7	164	26.9231	86.3158	62	75	BAD	0	0	0	1	0	1	0	NA	0	Uncertain	0	0	0	3	0	3	NA	NA	NA	NA	NA	NA	NA	NA	NA	NA	NA	NA	NA
scat	2023_PK_14199	74	16	100	17.7778	52.6316	27	32	RERUN	0	0	0	3	5	8	2	NA	2	Uncertain	0	0	0	4	3	7	NA	NA	NA	NA	NA	NA	NA	NA	NA	NA	NA	NA	NA
Urine	2023_LS_15527	102	0	88	0	46.3158	44	0	RERUN	0	NA	0	5	NA	5	0	NA	0	Uncertain	0	NA	0	2	NA	2	NA	NA	NA	NA	NA	NA	NA	NA	NA	NA	NA	NA	NA
scat	2023_KaS_14916	44	12	134	21.4286	70.5263	43	45	RERUN	0	0	0	4	5	9	0	NA	0	Uncertain	0	0	0	4	2	6	NA	NA	NA	NA	NA	NA	NA	NA	NA	NA	NA	NA	NA
Urine	2023_KaS_14924	124	0	66	0	34.7368	33	0	RERUN	0	NA	0	6	NA	6	0	NA	0	Uncertain	1	NA	1	5	NA	5	NA	NA	NA	NA	NA	NA	NA	NA	NA	NA	NA	NA	NA
hair	2023_KaS_15000	90	0	100	0	52.6316	50	0	RERUN	0	NA	0	3	NA	3	1	NA	1	Uncertain	0	NA	0	2	NA	2	NA	NA	NA	NA	NA	NA	NA	NA	NA	NA	NA	NA	NA
scat	2023_PK_15358	128	16	46	11.1111	24.2105	13	15	RERUN	0	0	0	7	7	14	2	NA	2	Male	0	0	0	5	5	10	NA	NA	NA	NA	NA	NA	NA	NA	NA	NA	NA	NA	NA
scat	2023_Kas_13632	138	10	42	6.75676	22.1053	8	18	RERUN	0	0	0	7	6	13	2	NA	2	Male	0	0	0	3	2	5	NA	NA	NA	NA	NA	NA	NA	NA	NA	NA	NA	NA	NA
